# Supplementary material for: Disrupted extracellular matrix and cell cycle genes in autism-associated Shank3 deficiency are targeted by lithium
Source: Mol Psychiatry. 2023 Dec 20;29(3):704–17. doi: 10.1038/s41380-023-02362-y (PMC11153165; doi:10.1038/s41380-023-02362-y)
Supplement: Supplementary file 2 — Supplementary Material RNA Seq [file 41380_2023_2362_MOESM2_ESM.xlsx]

## Sheet: SupplementaryData1
gene_id	gene_name	gene_chr	gene_start	gene_end	gene_strand	gene_length	gene_biotype	gene_description	tf_family	entrez_id	logFC	AveExpr	t	P.Value	adj.P.Val	B	DEG	contr.name
ENSMUSG00000020473	Aebp1	11	5861947	5872088	+	4058	protein_coding	AE binding protein 1 [Source:MGI Symbol;Acc:MGI:1197012]	-	11568	-1.04542	6.1458	-10.5701	1.15624e-07	0.000948625	8.16464	down	KOVeh_vs_WTVeh
ENSMUSG00000037725	Ckap2	8	22168160	22185819	-	3215	protein_coding	cytoskeleton associated protein 2 [Source:MGI Symbol;Acc:MGI:1931797]	-	80986	-1.18287	4.00339	-10.2031	1.7338e-07	0.000948625	7.65631	down	KOVeh_vs_WTVeh
ENSMUSG00000031451	Gas6	8	13465374	13494490	-	2548	protein_coding	growth arrest specific 6 [Source:MGI Symbol;Acc:MGI:95660]	-	14456	-0.584327	7.10031	-9.84322	2.60916e-07	0.000948625	7.33611	down	KOVeh_vs_WTVeh
ENSMUSG00000023505	Cdca3	6	124829547	124833701	+	2866	protein_coding	cell division cycle associated 3 [Source:MGI Symbol;Acc:MGI:1315198]	-	14793	-1.11135	2.93869	-9.71772	3.01722e-07	0.000948625	6.85089	down	KOVeh_vs_WTVeh
ENSMUSG00000056999	Ide	19	37268743	37337852	-	5823	protein_coding	insulin degrading enzyme [Source:MGI Symbol;Acc:MGI:96412]	-	15925	0.722199	6.99769	9.63721	3.31455e-07	0.000948625	7.09426	up	KOVeh_vs_WTVeh
ENSMUSG00000020415	Pttg1	11	43420250	43426251	-	2000	protein_coding	pituitary tumor-transforming gene 1 [Source:MGI Symbol;Acc:MGI:1353578]	-	30939	-0.991004	3.88243	-9.13493	6.04217e-07	0.00117107	6.50477	down	KOVeh_vs_WTVeh
ENSMUSG00000006398	Cdc20	4	118432901	118437352	-	1868	protein_coding	cell division cycle 20 [Source:MGI Symbol;Acc:MGI:1859866]	-	107995	-1.09675	3.66076	-9.09965	6.30843e-07	0.00117107	6.42578	down	KOVeh_vs_WTVeh
ENSMUSG00000032348	Gsta4	9	78182774	78209349	+	1266	protein_coding	glutathione S-transferase, alpha 4 [Source:MGI Symbol;Acc:MGI:1309515]	-	14860	-0.750052	6.08505	-9.06937	6.54688e-07	0.00117107	6.42792	down	KOVeh_vs_WTVeh
ENSMUSG00000054717	Hmgb2	8	57511907	57515999	+	3003	protein_coding	high mobility group box 2 [Source:MGI Symbol;Acc:MGI:96157]	HMG	97165	-0.959087	5.19186	-8.81998	8.9187e-07	0.00141252	6.15795	down	KOVeh_vs_WTVeh
ENSMUSG00000052369	Tmem106c	15	97964200	97970275	+	2434	protein_coding	transmembrane protein 106C [Source:MGI Symbol;Acc:MGI:1196384]	-	380967	-0.718252	4.66131	-8.6992	1.03835e-06	0.00141252	6.01701	down	KOVeh_vs_WTVeh
ENSMUSG00000030134	Rasgef1a	6	118011438	118091546	+	3355	protein_coding	RasGEF domain family, member 1A [Source:MGI Symbol;Acc:MGI:1917977]	-	70727	0.450552	7.10645	8.63983	1.11959e-06	0.00141252	5.8544	up	KOVeh_vs_WTVeh
ENSMUSG00000044636	Csrnp2	15	100479570	100495488	-	4375	protein_coding	cysteine-serine-rich nuclear protein 2 [Source:MGI Symbol;Acc:MGI:2386852]	-	207785	0.529689	4.97235	8.49567	1.3464e-06	0.00141252	5.74525	up	KOVeh_vs_WTVeh
ENSMUSG00000027331	Knstrn	2	118814003	118853957	+	5158	protein_coding	kinetochore-localized astrin/SPAG5 binding [Source:MGI Symbol;Acc:MGI:1289298]	-	51944	-1.03839	2.91824	-8.49541	1.34685e-06	0.00141252	5.56019	down	KOVeh_vs_WTVeh
ENSMUSG00000020914	Top2a	11	98992943	99024189	-	9013	protein_coding	topoisomerase (DNA) II alpha [Source:MGI Symbol;Acc:MGI:98790]	-	21973	-1.09332	5.1742	-8.47546	1.38192e-06	0.00141252	5.7271	down	KOVeh_vs_WTVeh
ENSMUSG00000076441	Ass1	2	31470207	31520672	+	2414	protein_coding	argininosuccinate synthetase 1 [Source:MGI Symbol;Acc:MGI:88090]	-	11898	-1.07468	4.95044	-8.40808	1.50775e-06	0.00143839	5.64696	down	KOVeh_vs_WTVeh
ENSMUSG00000007039	Ddah2	17	35059035	35062095	+	1593	protein_coding	dimethylarginine dimethylaminohydrolase 2 [Source:MGI Symbol;Acc:MGI:1859016]	-	51793	-0.689711	5.59175	-8.28136	1.77871e-06	0.00159083	5.44905	down	KOVeh_vs_WTVeh
ENSMUSG00000005973	Rcn1	2	105386291	105399319	-	3196	protein_coding	reticulocalbin 1 [Source:MGI Symbol;Acc:MGI:104559]	-	19672	-0.591724	6.23846	-8.1662	2.07022e-06	0.00174263	5.26012	down	KOVeh_vs_WTVeh
ENSMUSG00000099696	2900052N01Rik	9	46913493	46927366	+	3235	lincRNA	RIKEN cDNA 2900052N01 gene [Source:MGI Symbol;Acc:MGI:1920290]	-	73040	1.11182	2.94563	8.08296	2.3124e-06	0.00183562	5.1863	up	KOVeh_vs_WTVeh
ENSMUSG00000048388	Fam171b	2	83812636	83883486	+	5744	protein_coding	family with sequence similarity 171, member B [Source:MGI Symbol;Acc:MGI:2444579]	-	241520	0.367822	8.44153	8.02059	2.51357e-06	0.00183562	5.02246	up	KOVeh_vs_WTVeh
ENSMUSG00000038807	Rap1gap2	11	74383356	74610915	-	7164	protein_coding	RAP1 GTPase activating protein 2 [Source:MGI Symbol;Acc:MGI:3028623]	-	380711	0.458738	7.06211	7.92049	2.87641e-06	0.00183562	4.89187	up	KOVeh_vs_WTVeh
ENSMUSG00000021573	Tppp	13	74009407	74035753	+	5102	protein_coding	tubulin polymerization promoting protein [Source:MGI Symbol;Acc:MGI:1920198]	-	72948	0.376903	8.05554	7.87594	3.05547e-06	0.00183562	4.82315	up	KOVeh_vs_WTVeh
ENSMUSG00000040466	Blvrb	7	27447978	27466144	+	2782	protein_coding	biliverdin reductase B (flavin reductase (NADPH)) [Source:MGI Symbol;Acc:MGI:2385271]	-	233016	-0.716046	3.39855	-7.86475	3.10227e-06	0.00183562	4.91984	down	KOVeh_vs_WTVeh
ENSMUSG00000047712	Ust	10	8204756	8518825	-	4626	protein_coding	uronyl-2-sulfotransferase [Source:MGI Symbol;Acc:MGI:2442406]	-	338362	0.434988	6.04134	7.82877	3.25803e-06	0.00183562	4.79294	up	KOVeh_vs_WTVeh
ENSMUSG00000046442	Ppm1e	11	87226906	87359023	-	6702	protein_coding	protein phosphatase 1E (PP2C domain containing) [Source:MGI Symbol;Acc:MGI:2444096]	-	320472	0.408854	8.98528	7.82286	3.28438e-06	0.00183562	4.74781	up	KOVeh_vs_WTVeh
ENSMUSG00000019359	Gdpd2	X	100729873	100738895	+	4609	protein_coding	glycerophosphodiester phosphodiesterase domain containing 2 [Source:MGI Symbol;Acc:MGI:1918834]	-	71584	-1.03481	4.83508	-7.80463	3.36718e-06	0.00183562	4.85117	down	KOVeh_vs_WTVeh
ENSMUSG00000038776	Ephx1	1	180976210	181020904	-	1950	protein_coding	epoxide hydrolase 1, microsomal [Source:MGI Symbol;Acc:MGI:95405]	-	13849	-0.910849	7.35991	-7.84356	3.44549e-06	0.00183562	4.72108	down	KOVeh_vs_WTVeh
ENSMUSG00000040312	Cchcr1	17	35517100	35531015	+	5508	protein_coding	coiled-coil alpha-helical rod protein 1 [Source:MGI Symbol;Acc:MGI:2385321]	-	240084	-1.12951	3.06603	-7.78403	3.46343e-06	0.00183562	4.75222	down	KOVeh_vs_WTVeh
ENSMUSG00000033170	Card10	15	78775138	78803042	-	4952	protein_coding	caspase recruitment domain family, member 10 [Source:MGI Symbol;Acc:MGI:2146012]	-	105844	1.07813	1.33803	7.74805	3.63855e-06	0.00185956	4.30977	up	KOVeh_vs_WTVeh
ENSMUSG00000029177	Cenpa	5	30666777	30674830	+	5860	protein_coding	centromere protein A [Source:MGI Symbol;Acc:MGI:88375]	-	12615	-1.12204	2.90762	-7.69229	3.92888e-06	0.00188654	4.60051	down	KOVeh_vs_WTVeh
ENSMUSG00000026879	Gsn	2	35256380	35307892	+	3157	protein_coding	gelsolin [Source:MGI Symbol;Acc:MGI:95851]	-	227753	-0.714822	5.82154	-7.6848	3.96974e-06	0.00188654	4.61753	down	KOVeh_vs_WTVeh
ENSMUSG00000041078	Grid1	14	34820108	35583379	+	5962	protein_coding	glutamate receptor, ionotropic, delta 1 [Source:MGI Symbol;Acc:MGI:95812]	-	14803	0.43634	6.56916	7.66376	4.08684e-06	0.00188654	4.54166	up	KOVeh_vs_WTVeh
ENSMUSG00000020282	Rhbdf1	11	32209585	32222300	-	5433	protein_coding	rhomboid 5 homolog 1 [Source:MGI Symbol;Acc:MGI:104328]	-	13650	-0.452454	5.69849	-7.62832	4.29255e-06	0.0019186	4.54677	down	KOVeh_vs_WTVeh
ENSMUSG00000031070	Mrgprf	7	145300828	145309557	+	2214	protein_coding	MAS-related GPR, member F [Source:MGI Symbol;Acc:MGI:2384823]	-	211577	-1.37683	0.73442	-7.59846	4.47442e-06	0.0019186	3.62089	down	KOVeh_vs_WTVeh
ENSMUSG00000022098	Bmp1	14	70474558	70520234	-	8870	protein_coding	bone morphogenetic protein 1 [Source:MGI Symbol;Acc:MGI:88176]	-	12153	-0.534119	6.65272	-7.56607	4.68101e-06	0.0019186	4.411	down	KOVeh_vs_WTVeh
ENSMUSG00000046699	Slitrk4	X	64264885	64276996	-	8743	protein_coding	SLIT and NTRK-like family, member 4 [Source:MGI Symbol;Acc:MGI:2442509]	-	245446	0.524166	5.39117	7.56039	4.71828e-06	0.0019186	4.44837	up	KOVeh_vs_WTVeh
ENSMUSG00000002812	Flii	11	60714123	60727263	-	5039	protein_coding	flightless I actin binding protein [Source:MGI Symbol;Acc:MGI:1342286]	-	14248	-0.373697	5.96137	-7.53501	4.88863e-06	0.0019186	4.39203	down	KOVeh_vs_WTVeh
ENSMUSG00000043091	Tuba1c	15	99029891	99038110	+	2287	protein_coding	tubulin, alpha 1C [Source:MGI Symbol;Acc:MGI:1095409]	-	22146	2.34106	5.0919	7.69897	4.96073e-06	0.0019186	4.49298	up	KOVeh_vs_WTVeh
ENSMUSG00000028020	Glrb	3	80843599	80913660	-	4655	protein_coding	glycine receptor, beta subunit [Source:MGI Symbol;Acc:MGI:95751]	-	14658	0.417225	7.05026	7.49765	5.15143e-06	0.00193992	4.29397	up	KOVeh_vs_WTVeh
ENSMUSG00000032231	Anxa2	9	69453620	69491795	+	3731	protein_coding	annexin A2 [Source:MGI Symbol;Acc:MGI:88246]	-	12306	-1.09634	6.87757	-7.62384	5.44609e-06	0.00198418	4.28933	down	KOVeh_vs_WTVeh
ENSMUSG00000024165	Jpt2	17	24937419	24960689	-	4840	protein_coding	Jupiter microtubule associated homolog 2 [Source:MGI Symbol;Acc:MGI:1196260]	-	52009	-0.786331	4.38398	-7.42608	5.69772e-06	0.00198418	4.35196	down	KOVeh_vs_WTVeh
ENSMUSG00000026028	Trak2	1	58900449	58973430	-	7088	protein_coding	trafficking protein, kinesin binding 2 [Source:MGI Symbol;Acc:MGI:1918077]	-	70827	0.355569	7.57847	7.41412	5.7949e-06	0.00198418	4.16888	up	KOVeh_vs_WTVeh
ENSMUSG00000027950	Chrnb2	3	89746195	89764632	-	8380	protein_coding	cholinergic receptor, nicotinic, beta polypeptide 2 (neuronal) [Source:MGI Symbol;Acc:MGI:87891]	-	11444	0.399175	6.05829	7.41062	5.8236e-06	0.00198418	4.19914	up	KOVeh_vs_WTVeh
ENSMUSG00000034825	Nrip3	7	109758055	109782025	-	4012	protein_coding	nuclear receptor interacting protein 3 [Source:MGI Symbol;Acc:MGI:1925843]	-	78593	0.455683	8.95221	7.33519	6.48171e-06	0.00212908	4.05052	up	KOVeh_vs_WTVeh
ENSMUSG00000023015	Racgap1	15	99620496	99651656	-	7079	protein_coding	Rac GTPase-activating protein 1 [Source:MGI Symbol;Acc:MGI:1349423]	-	26934	-0.736015	4.43468	-7.32674	6.5602e-06	0.00212908	4.21092	down	KOVeh_vs_WTVeh
ENSMUSG00000031146	Plp2	X	7667941	7671390	-	1334	protein_coding	proteolipid protein 2 [Source:MGI Symbol;Acc:MGI:1298382]	-	18824	-1.08807	2.34433	-7.31246	6.69522e-06	0.00212908	3.99813	down	KOVeh_vs_WTVeh
ENSMUSG00000041801	Phlda3	1	135766119	135769136	+	1559	protein_coding	pleckstrin homology like domain, family A, member 3 [Source:MGI Symbol;Acc:MGI:1351485]	-	27280	-0.630303	5.37796	-7.27973	7.01584e-06	0.00218254	4.07573	down	KOVeh_vs_WTVeh
ENSMUSG00000022673	Mcm4	16	15623897	15637400	-	3589	protein_coding	minichromosome maintenance complex component 4 [Source:MGI Symbol;Acc:MGI:103199]	-	17217	-0.697671	4.41555	-7.25108	7.30984e-06	0.00222561	4.10101	down	KOVeh_vs_WTVeh
ENSMUSG00000048537	Phldb1	9	44686304	44735198	-	7179	protein_coding	pleckstrin homology like domain, family B, member 1 [Source:MGI Symbol;Acc:MGI:2143230]	-	102693	-0.705235	6.50429	-7.22421	7.59751e-06	0.00226501	3.92769	down	KOVeh_vs_WTVeh
ENSMUSG00000051378	Kif18b	11	102905529	102925124	-	3572	protein_coding	kinesin family member 18B [Source:MGI Symbol;Acc:MGI:2446979]	-	70218	-1.13954	1.9183	-7.18693	8.01665e-06	0.00230794	3.66583	down	KOVeh_vs_WTVeh
ENSMUSG00000079553	Kifc1	17	33875666	33890661	-	3407	protein_coding	kinesin family member C1 [Source:MGI Symbol;Acc:MGI:109596]	-	100502766	-0.885028	3.05823	-7.18284	8.06409e-06	0.00230794	3.9873	down	KOVeh_vs_WTVeh
ENSMUSG00000074358	Ccdc61	7	18890883	18910415	-	2737	protein_coding	coiled-coil domain containing 61 [Source:MGI Symbol;Acc:MGI:2685005]	-	232933	-0.705038	3.5773	-7.12554	8.76124e-06	0.0024583	3.94896	down	KOVeh_vs_WTVeh
ENSMUSG00000030867	Plk1	7	122159439	122169873	+	2199	protein_coding	polo like kinase 1 [Source:MGI Symbol;Acc:MGI:97621]	-	18817	-1.27808	2.64357	-7.10546	9.02051e-06	0.00245864	3.81752	down	KOVeh_vs_WTVeh
ENSMUSG00000001506	Col1a1	11	94936224	94953042	+	6563	protein_coding	collagen, type I, alpha 1 [Source:MGI Symbol;Acc:MGI:88467]	-	12842	-0.989691	7.6565	-7.23531	9.10609e-06	0.00245864	3.74333	down	KOVeh_vs_WTVeh
ENSMUSG00000025076	Casp7	19	56397129	56442344	+	2350	protein_coding	caspase 7 [Source:MGI Symbol;Acc:MGI:109383]	-	12369	-0.826872	3.26367	-7.06838	9.52072e-06	0.00250501	3.8577	down	KOVeh_vs_WTVeh
ENSMUSG00000028873	Cdca8	4	124918465	124939311	-	5177	protein_coding	cell division cycle associated 8 [Source:MGI Symbol;Acc:MGI:1196274]	-	52276	-0.860644	2.85689	-7.06071	9.62792e-06	0.00250501	3.79444	down	KOVeh_vs_WTVeh
ENSMUSG00000034311	Kif4	X	100625737	100727214	+	5514	protein_coding	kinesin family member 4 [Source:MGI Symbol;Acc:MGI:108389]	-	16571	-0.915153	2.76155	-7.04508	9.85013e-06	0.00251706	3.76341	down	KOVeh_vs_WTVeh
ENSMUSG00000025887	Casp12	9	5345430	5373032	+	3840	protein_coding	caspase 12 [Source:MGI Symbol;Acc:MGI:1312922]	-	12364	-1.20726	2.96358	-7.01244	1.0332e-05	0.00256649	3.76162	down	KOVeh_vs_WTVeh
ENSMUSG00000004891	Nes	3	87971078	87980451	+	6416	protein_coding	nestin [Source:MGI Symbol;Acc:MGI:101784]	-	18008	-1.37839	7.43873	-7.15763	1.04023e-05	0.00256649	3.62267	down	KOVeh_vs_WTVeh
ENSMUSG00000039809	Gabbr2	4	46662305	46991873	-	6686	protein_coding	gamma-aminobutyric acid (GABA) B receptor, 2 [Source:MGI Symbol;Acc:MGI:2386030]	-	242425	0.36615	8.41241	6.98965	1.06833e-05	0.00259115	3.53811	up	KOVeh_vs_WTVeh
ENSMUSG00000036501	Fam13b	18	34442352	34506823	-	3343	protein_coding	family with sequence similarity 13, member B [Source:MGI Symbol;Acc:MGI:2447834]	-	225358	0.489092	6.18152	6.96685	1.10474e-05	0.0026348	3.54012	up	KOVeh_vs_WTVeh
ENSMUSG00000030847	Bag3	7	128523616	128546981	+	2562	protein_coding	BCL2-associated athanogene 3 [Source:MGI Symbol;Acc:MGI:1352493]	-	29810	-0.893581	4.28868	-6.95459	1.12485e-05	0.00263878	3.68367	down	KOVeh_vs_WTVeh
ENSMUSG00000031861	Lpar2	8	69822429	69831102	+	5837	protein_coding	lysophosphatidic acid receptor 2 [Source:MGI Symbol;Acc:MGI:1858422]	-	53978	-1.21111	1.69637	-6.92168	1.1808e-05	0.00270442	3.3266	down	KOVeh_vs_WTVeh
ENSMUSG00000003279	Dlgap1	17	69969073	70821413	+	17890	protein_coding	DLG associated protein 1 [Source:MGI Symbol;Acc:MGI:1346065]	-	224997	0.416709	8.58666	6.91608	1.19062e-05	0.00270442	3.42633	up	KOVeh_vs_WTVeh
ENSMUSG00000068220	Lgals1	15	78926725	78930465	+	903	protein_coding	lectin, galactose binding, soluble 1 [Source:MGI Symbol;Acc:MGI:96777]	-	16852	-0.819698	6.87188	-6.93736	1.22956e-05	0.00270889	3.42867	down	KOVeh_vs_WTVeh
ENSMUSG00000029122	Evc	5	37289098	37336894	-	7701	protein_coding	EvC ciliary complex subunit 1 [Source:MGI Symbol;Acc:MGI:1890596]	-	59056	-0.453548	4.0439	-6.89383	1.23045e-05	0.00270889	3.60158	down	KOVeh_vs_WTVeh
ENSMUSG00000052551	Adarb2	13	8202866	8768747	+	13114	protein_coding	adenosine deaminase, RNA-specific, B2 [Source:MGI Symbol;Acc:MGI:2151118]	-	94191	0.79792	4.07302	6.88128	1.25355e-05	0.00270966	3.55922	up	KOVeh_vs_WTVeh
ENSMUSG00000024590	Lmnb1	18	56707813	56753424	+	2962	protein_coding	lamin B1 [Source:MGI Symbol;Acc:MGI:96795]	-	16906	-0.819696	4.95908	-6.8732	1.26867e-05	0.00270966	3.51679	down	KOVeh_vs_WTVeh
ENSMUSG00000039960	Rhou	8	123653929	123663884	+	3806	protein_coding	ras homolog family member U [Source:MGI Symbol;Acc:MGI:1916831]	-	69581	-0.559437	5.54128	-6.85905	1.2956e-05	0.00272648	3.43329	down	KOVeh_vs_WTVeh
ENSMUSG00000038943	Prc1	7	80294450	80316259	+	8225	protein_coding	protein regulator of cytokinesis 1 [Source:MGI Symbol;Acc:MGI:1858961]	-	233406	-0.789806	4.035	-6.84648	1.32003e-05	0.00273293	3.54468	down	KOVeh_vs_WTVeh
ENSMUSG00000025592	Dach2	X	113297510	113836386	+	9868	protein_coding	dachshund family transcription factor 2 [Source:MGI Symbol;Acc:MGI:1890446]	-	93837	0.484335	5.29766	6.83063	1.35154e-05	0.00273293	3.39196	up	KOVeh_vs_WTVeh
ENSMUSG00000006728	Cdk4	10	127063534	127067920	+	3249	protein_coding	cyclin-dependent kinase 4 [Source:MGI Symbol;Acc:MGI:88357]	-	12567	-0.339278	6.41902	-6.82843	1.35596e-05	0.00273293	3.32642	down	KOVeh_vs_WTVeh
ENSMUSG00000049235	Gm7324	14	43697828	43715378	+	2046	protein_coding	predicted gene 7324 [Source:MGI Symbol;Acc:MGI:3646999]	-	652988	2.15956	-0.511267	6.79699	1.42108e-05	0.00275088	1.71328	up	KOVeh_vs_WTVeh
ENSMUSG00000020814	Mxra7	11	116803062	116828046	-	2391	protein_coding	matrix-remodelling associated 7 [Source:MGI Symbol;Acc:MGI:1914872]	-	67622	-0.74034	4.45247	-6.79476	1.42582e-05	0.00275088	3.44549	down	KOVeh_vs_WTVeh
ENSMUSG00000109006	B230209E15Rik	7	61529871	61615327	-	1752	lincRNA	RIKEN cDNA B230209E15 gene [Source:MGI Symbol;Acc:MGI:2442668]	-	319752	0.652876	5.20124	6.79156	1.43265e-05	0.00275088	3.33414	up	KOVeh_vs_WTVeh
ENSMUSG00000036745	Ttll7	3	146852367	146984009	+	8266	protein_coding	tubulin tyrosine ligase-like family, member 7 [Source:MGI Symbol;Acc:MGI:1918142]	-	70892	0.41545	7.03521	6.78732	1.44176e-05	0.00275088	3.2375	up	KOVeh_vs_WTVeh
ENSMUSG00000020241	Col6a2	10	76595762	76623630	-	8326	protein_coding	collagen, type VI, alpha 2 [Source:MGI Symbol;Acc:MGI:88460]	-	12834	-0.560964	5.48253	-6.77347	1.47193e-05	0.0027715	3.30825	down	KOVeh_vs_WTVeh
ENSMUSG00000040565	Btaf1	19	36926079	37012752	+	7204	protein_coding	B-TFIID TATA-box binding protein associated factor 1 [Source:MGI Symbol;Acc:MGI:2147538]	-	107182	0.736744	5.44007	6.75826	1.50585e-05	0.00279853	3.2844	up	KOVeh_vs_WTVeh
ENSMUSG00000057286	St6galnac2	11	116675303	116694868	-	5790	protein_coding	ST6 (alpha-N-acetyl-neuraminyl-2,3-beta-galactosyl-1,3)-N-acetylgalactosaminide alpha-2,6-sialyltransferase 2 [Source:MGI Symbol;Acc:MGI:107553]	-	20446	-1.47308	0.816599	-6.74736	1.53068e-05	0.00280822	2.5494	down	KOVeh_vs_WTVeh
ENSMUSG00000015090	Ptgds	2	25466709	25470046	-	1649	protein_coding	prostaglandin D2 synthase (brain) [Source:MGI Symbol;Acc:MGI:99261]	-	19215	-1.89764	6.33595	-6.84113	1.63134e-05	0.00292517	3.18153	down	KOVeh_vs_WTVeh
ENSMUSG00000020592	Sdc1	12	8771323	8793715	+	3809	protein_coding	syndecan 1 [Source:MGI Symbol;Acc:MGI:1349162]	-	20969	-0.640258	3.89327	-6.69141	1.66504e-05	0.00292517	3.32544	down	KOVeh_vs_WTVeh
ENSMUSG00000049295	Zfp219	14	52006077	52020733	-	4519	protein_coding	zinc finger protein 219 [Source:MGI Symbol;Acc:MGI:1917140]	zf-C2H2	69890	-0.437532	5.85746	-6.68118	1.69094e-05	0.00292517	3.13935	down	KOVeh_vs_WTVeh
ENSMUSG00000032412	Atp1b3	9	96332655	96364442	-	2389	protein_coding	ATPase, Na+/K+ transporting, beta 3 polypeptide [Source:MGI Symbol;Acc:MGI:107788]	-	11933	-0.3839	6.76207	-6.67989	1.69424e-05	0.00292517	3.08025	down	KOVeh_vs_WTVeh
ENSMUSG00000040690	Col16a1	4	130047840	130099283	+	6750	protein_coding	collagen, type XVI, alpha 1 [Source:MGI Symbol;Acc:MGI:1095396]	-	107581	-0.47258	5.83648	-6.66822	1.72437e-05	0.00292517	3.11874	down	KOVeh_vs_WTVeh
ENSMUSG00000035458	Tnni3	7	4518305	4524229	-	2063	protein_coding	troponin I, cardiac 3 [Source:MGI Symbol;Acc:MGI:98783]	-	21954	-1.59626	1.22413	-6.668	1.72492e-05	0.00292517	2.7869	down	KOVeh_vs_WTVeh
ENSMUSG00000048922	Cdca2	14	67676331	67715841	-	5715	protein_coding	cell division cycle associated 2 [Source:MGI Symbol;Acc:MGI:1919787]	-	108912	-1.01429	2.14476	-6.66292	1.73822e-05	0.00292517	3.14419	down	KOVeh_vs_WTVeh
ENSMUSG00000030341	Tnfrsf1a	6	125349362	125362484	+	2591	protein_coding	tumor necrosis factor receptor superfamily, member 1a [Source:MGI Symbol;Acc:MGI:1314884]	-	21937	-0.547387	5.81235	-6.65545	1.75797e-05	0.00292517	3.10233	down	KOVeh_vs_WTVeh
ENSMUSG00000040037	Negr1	3	156561794	157316445	+	10506	protein_coding	neuronal growth regulator 1 [Source:MGI Symbol;Acc:MGI:2444846]	-	320840	0.341277	8.73832	6.64275	1.7921e-05	0.00294769	3.00579	up	KOVeh_vs_WTVeh
ENSMUSG00000038252	Ncapd2	6	125168007	125191701	-	6267	protein_coding	non-SMC condensin I complex, subunit D2 [Source:MGI Symbol;Acc:MGI:1915548]	-	68298	-0.511493	5.22206	-6.6058	1.89539e-05	0.00299046	3.08066	down	KOVeh_vs_WTVeh
ENSMUSG00000037544	Dlgap5	14	47387779	47418407	-	6805	protein_coding	DLG associated protein 5 [Source:MGI Symbol;Acc:MGI:2183453]	-	218977	-1.26306	2.02669	-6.60496	1.89781e-05	0.00299046	3.00222	down	KOVeh_vs_WTVeh
ENSMUSG00000005233	Spc25	2	69193895	69206194	-	3188	protein_coding	SPC25, NDC80 kinetochore complex component, homolog (S. cerevisiae) [Source:MGI Symbol;Acc:MGI:1913692]	-	66442	-1.06522	3.30847	-6.59826	1.91724e-05	0.00299046	3.19318	down	KOVeh_vs_WTVeh
ENSMUSG00000034165	Ccnd3	17	47505051	47599691	+	8775	protein_coding	cyclin D3 [Source:MGI Symbol;Acc:MGI:88315]	-	12445	-0.710353	5.68552	-6.59179	1.93619e-05	0.00299046	3.01822	down	KOVeh_vs_WTVeh
ENSMUSG00000027469	Tpx2	2	152847964	152895321	+	4677	protein_coding	TPX2, microtubule-associated [Source:MGI Symbol;Acc:MGI:1919369]	-	72119	-0.974354	4.12293	-6.58277	1.96295e-05	0.00299046	3.15177	down	KOVeh_vs_WTVeh
ENSMUSG00000030978	Rrm1	7	102441695	102469771	+	11012	protein_coding	ribonucleotide reductase M1 [Source:MGI Symbol;Acc:MGI:98180]	-	20133	-0.598713	5.25449	-6.57979	1.97187e-05	0.00299046	3.03868	down	KOVeh_vs_WTVeh
ENSMUSG00000026421	Csrp1	1	135720061	135752232	+	1956	protein_coding	cysteine and glycine-rich protein 1 [Source:MGI Symbol;Acc:MGI:88549]	-	13007	-0.688053	5.69235	-6.5758	1.98388e-05	0.00299046	2.99601	down	KOVeh_vs_WTVeh
ENSMUSG00000026623	Lpgat1	1	191717834	191784255	+	7610	protein_coding	lysophosphatidylglycerol acyltransferase 1 [Source:MGI Symbol;Acc:MGI:2446186]	-	226856	0.358236	7.17234	6.57534	1.98528e-05	0.00299046	2.90718	up	KOVeh_vs_WTVeh
ENSMUSG00000032076	Cadm1	9	47530173	47857637	+	10440	protein_coding	cell adhesion molecule 1 [Source:MGI Symbol;Acc:MGI:1889272]	-	54725	0.359608	8.59468	6.54483	2.07985e-05	0.00299975	2.85299	up	KOVeh_vs_WTVeh
ENSMUSG00000056394	Lig1	7	13277283	13311433	+	4268	protein_coding	ligase I, DNA, ATP-dependent [Source:MGI Symbol;Acc:MGI:101789]	-	16881	-0.782718	3.85361	-6.53978	2.09598e-05	0.00299975	3.09812	down	KOVeh_vs_WTVeh
ENSMUSG00000008090	Fgfrl1	5	108692382	108706924	+	2782	protein_coding	fibroblast growth factor receptor-like 1 [Source:MGI Symbol;Acc:MGI:2150920]	-	116701	-0.691765	6.30519	-6.53113	2.12387e-05	0.00299975	2.89176	down	KOVeh_vs_WTVeh
ENSMUSG00000094910	D430019H16Rik	12	105453856	105493095	+	5786	protein_coding	RIKEN cDNA D430019H16 gene [Source:MGI Symbol;Acc:MGI:2443127]	-	268595	0.332569	7.92627	6.5295	2.12917e-05	0.00299975	2.8305	up	KOVeh_vs_WTVeh
ENSMUSG00000037010	Apln	X	48025146	48034853	-	3149	protein_coding	apelin [Source:MGI Symbol;Acc:MGI:1353624]	-	30878	-0.848474	2.90079	-6.527	2.13732e-05	0.00299975	3.06653	down	KOVeh_vs_WTVeh
ENSMUSG00000055653	Gpc3	X	52272426	52613950	-	2690	protein_coding	glypican 3 [Source:MGI Symbol;Acc:MGI:104903]	-	14734	-0.956824	4.60732	-6.52769	2.143e-05	0.00299975	3.02017	down	KOVeh_vs_WTVeh
ENSMUSG00000036995	Asap3	4	136206365	136245216	+	4225	protein_coding	ArfGAP with SH3 domain, ankyrin repeat and PH domain 3 [Source:MGI Symbol;Acc:MGI:2684986]	-	230837	-0.885585	3.06668	-6.51635	2.17245e-05	0.00299975	3.07183	down	KOVeh_vs_WTVeh
ENSMUSG00000026158	Ogfrl1	1	23366424	23397772	-	8109	protein_coding	opioid growth factor receptor-like 1 [Source:MGI Symbol;Acc:MGI:1917405]	-	70155	0.305963	7.73104	6.51476	2.17773e-05	0.00299975	2.80785	up	KOVeh_vs_WTVeh
ENSMUSG00000041959	S100a10	3	93555080	93564643	+	1212	protein_coding	S100 calcium binding protein A10 (calpactin) [Source:MGI Symbol;Acc:MGI:1339468]	-	20194	-1.0462	5.46199	-6.61648	2.19438e-05	0.00299975	2.94002	down	KOVeh_vs_WTVeh
ENSMUSG00000001270	Ckb	12	111669361	111672338	-	2895	protein_coding	creatine kinase, brain [Source:MGI Symbol;Acc:MGI:88407]	-	12709	-0.492847	10.4518	-6.50529	2.20959e-05	0.00299975	2.79143	down	KOVeh_vs_WTVeh
ENSMUSG00000038387	Rras	7	45017961	45021647	+	1121	protein_coding	related RAS viral (r-ras) oncogene [Source:MGI Symbol;Acc:MGI:98179]	-	20130	-0.832219	4.60859	-6.50162	2.22203e-05	0.00299975	2.98444	down	KOVeh_vs_WTVeh
ENSMUSG00000044667	Plppr4	3	117319139	117360876	-	7144	protein_coding	phospholipid phosphatase related 4 [Source:MGI Symbol;Acc:MGI:106530]	-	229791	0.440285	9.53889	6.46929	2.33513e-05	0.00309424	2.73336	up	KOVeh_vs_WTVeh
ENSMUSG00000046182	Gsg1l	7	125878420	126082411	-	3923	protein_coding	GSG1-like [Source:MGI Symbol;Acc:MGI:2685483]	-	269994	0.881774	3.4194	6.46925	2.33528e-05	0.00309424	3.0042	up	KOVeh_vs_WTVeh
ENSMUSG00000027438	Napb	2	148693985	148732467	-	7051	protein_coding	N-ethylmaleimide sensitive fusion protein attachment protein beta [Source:MGI Symbol;Acc:MGI:104562]	-	17957	0.348712	9.02036	6.45693	2.37997e-05	0.00312453	2.7137	up	KOVeh_vs_WTVeh
ENSMUSG00000023972	Ptk7	17	46564471	46629504	-	5384	protein_coding	PTK7 protein tyrosine kinase 7 [Source:MGI Symbol;Acc:MGI:1918711]	-	71461	-0.471348	5.66158	-6.45095	2.40199e-05	0.00312477	2.8007	down	KOVeh_vs_WTVeh
ENSMUSG00000023022	Lima1	15	99778470	99875456	-	7608	protein_coding	LIM domain and actin binding 1 [Source:MGI Symbol;Acc:MGI:1920992]	-	65970	-0.857656	5.2542	-6.44673	2.50653e-05	0.00323139	2.79507	down	KOVeh_vs_WTVeh
ENSMUSG00000028532	Cachd1	4	100776675	101029220	+	6020	protein_coding	cache domain containing 1 [Source:MGI Symbol;Acc:MGI:2444177]	-	320508	-0.459075	6.09185	-6.41105	2.55451e-05	0.00326384	2.69894	down	KOVeh_vs_WTVeh
ENSMUSG00000010660	Plcd1	9	119071527	119093502	-	3093	protein_coding	phospholipase C, delta 1 [Source:MGI Symbol;Acc:MGI:97614]	-	18799	-0.607234	4.29573	-6.40353	2.58436e-05	0.00327276	2.8566	down	KOVeh_vs_WTVeh
ENSMUSG00000029730	Mcm7	5	138164583	138172422	-	4426	protein_coding	minichromosome maintenance complex component 7 [Source:MGI Symbol;Acc:MGI:1298398]	-	17220	-0.540324	4.56273	-6.37792	2.68889e-05	0.0032974	2.78778	down	KOVeh_vs_WTVeh
ENSMUSG00000039994	Timeless	10	128232065	128252941	+	6115	protein_coding	timeless circadian clock 1 [Source:MGI Symbol;Acc:MGI:1321393]	-	21853	-0.92871	2.16584	-6.36831	2.72929e-05	0.0032974	2.7498	down	KOVeh_vs_WTVeh
ENSMUSG00000022033	Pbk	14	65805837	65817822	+	1791	protein_coding	PDZ binding kinase [Source:MGI Symbol;Acc:MGI:1289156]	-	52033	-1.15317	2.87758	-6.36502	2.74324e-05	0.0032974	2.81974	down	KOVeh_vs_WTVeh
ENSMUSG00000024308	Tapbp	17	33915899	33929288	+	3296	protein_coding	TAP binding protein [Source:MGI Symbol;Acc:MGI:1201689]	-	21356	-0.939068	5.61045	-6.42756	2.7513e-05	0.0032974	2.68961	down	KOVeh_vs_WTVeh
ENSMUSG00000018899	Irf1	11	53770014	53778374	+	3976	protein_coding	interferon regulatory factor 1 [Source:MGI Symbol;Acc:MGI:96590]	IRF	16362	-0.773942	3.32332	-6.35749	2.77551e-05	0.0032974	2.84254	down	KOVeh_vs_WTVeh
ENSMUSG00000027715	Ccna2	3	36564865	36572150	-	4083	protein_coding	cyclin A2 [Source:MGI Symbol;Acc:MGI:108069]	-	12428	-0.973655	3.66126	-6.35337	2.79331e-05	0.0032974	2.83084	down	KOVeh_vs_WTVeh
ENSMUSG00000020328	Nudcd2	11	40733667	40740046	+	2054	protein_coding	NudC domain containing 2 [Source:MGI Symbol;Acc:MGI:1277103]	-	52653	-0.418473	4.66564	-6.34776	2.81777e-05	0.0032974	2.72508	down	KOVeh_vs_WTVeh
ENSMUSG00000018672	Copz2	11	96849870	96861203	+	2208	protein_coding	coatomer protein complex, subunit zeta 2 [Source:MGI Symbol;Acc:MGI:1929008]	-	56358	-0.817572	3.40538	-6.34651	2.82327e-05	0.0032974	2.82387	down	KOVeh_vs_WTVeh
ENSMUSG00000092274	Neat1	19	5824708	5845478	-	20771	lincRNA	nuclear paraspeckle assembly transcript 1 (non-protein coding) [Source:MGI Symbol;Acc:MGI:1914211]	-	66961	-1.26492	6.43847	-6.46547	2.83058e-05	0.0032974	2.62501	down	KOVeh_vs_WTVeh
ENSMUSG00000030681	Mvp	7	126986860	127014621	-	7627	protein_coding	major vault protein [Source:MGI Symbol;Acc:MGI:1925638]	-	78388	-0.669468	3.53695	-6.34386	2.83489e-05	0.0032974	2.81407	down	KOVeh_vs_WTVeh
ENSMUSG00000045328	Cenpe	3	135212537	135273611	+	8620	protein_coding	centromere protein E [Source:MGI Symbol;Acc:MGI:1098230]	-	229841	-0.889577	3.15427	-6.33112	2.89165e-05	0.0032974	2.79928	down	KOVeh_vs_WTVeh
ENSMUSG00000006800	Sulf2	2	166073089	166155663	-	5871	protein_coding	sulfatase 2 [Source:MGI Symbol;Acc:MGI:1919293]	-	72043	-0.402076	7.81421	-6.33041	2.89484e-05	0.0032974	2.51599	down	KOVeh_vs_WTVeh
ENSMUSG00000053025	Sv2b	7	75114894	75309262	-	8381	protein_coding	synaptic vesicle glycoprotein 2 b [Source:MGI Symbol;Acc:MGI:1927338]	-	64176	0.648577	8.15664	6.32852	2.90337e-05	0.0032974	2.51076	up	KOVeh_vs_WTVeh
ENSMUSG00000058589	Anks1b	10	89873509	90973300	+	14501	protein_coding	ankyrin repeat and sterile alpha motif domain containing 1B [Source:MGI Symbol;Acc:MGI:1924781]	-	77531	0.379842	8.10564	6.31138	2.98196e-05	0.00335999	2.48355	up	KOVeh_vs_WTVeh
ENSMUSG00000026727	Rsu1	2	13076821	13271415	-	9299	protein_coding	Ras suppressor protein 1 [Source:MGI Symbol;Acc:MGI:103040]	-	20163	-0.541418	5.8455	-6.29663	3.05137e-05	0.00337089	2.53316	down	KOVeh_vs_WTVeh
ENSMUSG00000018042	Cyb5r3	15	83153494	83172592	-	4298	protein_coding	cytochrome b5 reductase 3 [Source:MGI Symbol;Acc:MGI:94893]	-	109754	-0.533912	7.88054	-6.28518	3.10643e-05	0.00337089	2.44354	down	KOVeh_vs_WTVeh
ENSMUSG00000030095	Tmem43	6	91473703	91488463	+	3973	protein_coding	transmembrane protein 43 [Source:MGI Symbol;Acc:MGI:1921372]	-	74122	-0.703754	6.11135	-6.28455	3.10953e-05	0.00337089	2.5021	down	KOVeh_vs_WTVeh
ENSMUSG00000028173	Wls	3	159839672	159938664	+	8792	protein_coding	wntless WNT ligand secretion mediator [Source:MGI Symbol;Acc:MGI:1915401]	-	68151	-0.792466	7.16335	-6.33379	3.12479e-05	0.00337089	2.46433	down	KOVeh_vs_WTVeh
ENSMUSG00000044712	Slc38a6	12	73286779	73354049	+	7783	protein_coding	solute carrier family 38, member 6 [Source:MGI Symbol;Acc:MGI:3648156]	-	625098	-0.548575	3.5161	-6.27913	3.13597e-05	0.00337089	2.71223	down	KOVeh_vs_WTVeh
ENSMUSG00000052911	Lamb2	9	108479736	108490530	+	6082	protein_coding	laminin, beta 2 [Source:MGI Symbol;Acc:MGI:99916]	-	16779	-1.21076	6.68302	-6.39504	3.14525e-05	0.00337089	2.50379	down	KOVeh_vs_WTVeh
ENSMUSG00000053007	Creb5	6	53287270	53700376	+	25021	protein_coding	cAMP responsive element binding protein 5 [Source:MGI Symbol;Acc:MGI:2443973]	TF_bZIP	231991	-0.729074	3.04005	-6.27044	3.17891e-05	0.00337089	2.71235	down	KOVeh_vs_WTVeh
ENSMUSG00000087651	1500009L16Rik	10	83722865	83762762	+	3465	protein_coding	RIKEN cDNA 1500009L16 gene [Source:MGI Symbol;Acc:MGI:1917034]	-	69784	-0.440199	4.53596	-6.2514	3.27511e-05	0.00337089	2.5855	down	KOVeh_vs_WTVeh
ENSMUSG00000042743	Sgtb	13	104109741	104141735	+	3072	protein_coding	small glutamine-rich tetratricopeptide repeat (TPR)-containing, beta [Source:MGI Symbol;Acc:MGI:2444615]	-	218544	0.433652	6.40465	6.24362	3.31531e-05	0.00337089	2.39865	up	KOVeh_vs_WTVeh
ENSMUSG00000020232	Hmg20b	10	81346048	81350480	-	3149	protein_coding	high mobility group 20B [Source:MGI Symbol;Acc:MGI:1341190]	HMG	15353	-0.439429	4.38778	-6.24079	3.33006e-05	0.00337089	2.58698	down	KOVeh_vs_WTVeh
ENSMUSG00000045679	Pqlc3	12	16988648	17000408	-	5408	protein_coding	PQ loop repeat containing [Source:MGI Symbol;Acc:MGI:2444067]	-	217430	-0.746355	3.68242	-6.2376	3.34678e-05	0.00337089	2.64398	down	KOVeh_vs_WTVeh
ENSMUSG00000041354	Rgl2	17	33929543	33937687	+	4625	protein_coding	ral guanine nucleotide dissociation stimulator-like 2 [Source:MGI Symbol;Acc:MGI:107483]	-	19732	-0.376418	6.03472	-6.23658	3.35215e-05	0.00337089	2.42143	down	KOVeh_vs_WTVeh
ENSMUSG00000029810	Tmem176b	6	48833818	48841496	-	2371	protein_coding	transmembrane protein 176B [Source:MGI Symbol;Acc:MGI:1916348]	-	65963	-0.817846	5.81914	-6.264	3.3883e-05	0.00337089	2.45821	down	KOVeh_vs_WTVeh
ENSMUSG00000073802	Cdkn2b	4	89306299	89311039	-	1390	protein_coding	cyclin dependent kinase inhibitor 2B [Source:MGI Symbol;Acc:MGI:104737]	-	12579	-0.875692	3.07439	-6.22934	3.39046e-05	0.00337089	2.64976	down	KOVeh_vs_WTVeh
ENSMUSG00000028885	Smpdl3b	4	132732966	132757252	-	2006	protein_coding	sphingomyelin phosphodiesterase, acid-like 3B [Source:MGI Symbol;Acc:MGI:1916022]	-	100340	-1.02091	2.46014	-6.22927	3.39083e-05	0.00337089	2.59357	down	KOVeh_vs_WTVeh
ENSMUSG00000032400	Zwilch	9	64137144	64173104	-	4283	protein_coding	zwilch kinetochore protein [Source:MGI Symbol;Acc:MGI:1915264]	-	68014	-0.716702	2.92637	-6.22916	3.39141e-05	0.00337089	2.64732	down	KOVeh_vs_WTVeh
ENSMUSG00000048677	Tpcn2	7	145186524	145284011	-	5256	protein_coding	two pore segment channel 2 [Source:MGI Symbol;Acc:MGI:2385297]	-	233979	-0.876232	2.77604	-6.22903	3.39209e-05	0.00337089	2.64131	down	KOVeh_vs_WTVeh
ENSMUSG00000014599	Csf1	3	107741048	107760469	-	5281	protein_coding	colony stimulating factor 1 (macrophage) [Source:MGI Symbol;Acc:MGI:1339753]	-	12977	-1.21461	6.65383	-6.33077	3.46491e-05	0.00341951	2.41076	down	KOVeh_vs_WTVeh
ENSMUSG00000001285	Myg1	15	102331709	102338139	+	2823	protein_coding	melanocyte proliferating gene 1 [Source:MGI Symbol;Acc:MGI:1929864]	-	60315	-0.460743	4.29717	-6.19251	3.59269e-05	0.00352016	2.52007	down	KOVeh_vs_WTVeh
ENSMUSG00000028063	Lmna	3	88480147	88509956	-	5838	protein_coding	lamin A [Source:MGI Symbol;Acc:MGI:96794]	-	16905	-0.432546	6.23658	-6.18839	3.61609e-05	0.00352016	2.33264	down	KOVeh_vs_WTVeh
ENSMUSG00000035849	Krt222	11	99232761	99244085	-	3292	protein_coding	keratin 222 [Source:MGI Symbol;Acc:MGI:2442728]	-	268481	0.670308	3.76461	6.17907	3.66963e-05	0.00354814	2.51541	up	KOVeh_vs_WTVeh
ENSMUSG00000025510	Cd151	7	141467392	141471473	+	2741	protein_coding	CD151 antigen [Source:MGI Symbol;Acc:MGI:1096360]	-	12476	-0.760974	6.47624	-6.1813	3.86673e-05	0.00369313	2.26648	down	KOVeh_vs_WTVeh
ENSMUSG00000038545	Cul7	17	46650337	46664364	+	7410	protein_coding	cullin 7 [Source:MGI Symbol;Acc:MGI:1913765]	-	66515	-0.424546	5.78429	-6.14495	3.8729e-05	0.00369313	2.29739	down	KOVeh_vs_WTVeh
ENSMUSG00000044986	Tst	15	78399556	78405907	-	3163	protein_coding	thiosulfate sulfurtransferase, mitochondrial [Source:MGI Symbol;Acc:MGI:98852]	-	22117	-0.670748	4.52056	-6.14102	3.89701e-05	0.00369313	2.42939	down	KOVeh_vs_WTVeh
ENSMUSG00000045589	Frrs1l	4	56957173	56990391	-	6817	protein_coding	ferric-chelate reductase 1 like [Source:MGI Symbol;Acc:MGI:2442704]	-	230235	0.390026	7.8707	6.12185	4.01718e-05	0.00375041	2.17789	up	KOVeh_vs_WTVeh
ENSMUSG00000023011	Faim2	15	99497012	99528165	-	12520	protein_coding	Fas apoptotic inhibitory molecule 2 [Source:MGI Symbol;Acc:MGI:1919643]	-	72393	0.522589	7.07876	6.12122	4.02118e-05	0.00375041	2.18243	up	KOVeh_vs_WTVeh
ENSMUSG00000018362	Kpna2	11	106988629	106999541	-	2873	protein_coding	karyopherin (importin) alpha 2 [Source:MGI Symbol;Acc:MGI:103561]	-	16647	-0.429096	5.67888	-6.11598	4.05473e-05	0.00375041	2.25341	down	KOVeh_vs_WTVeh
ENSMUSG00000000197	Nalcn	14	123276634	123627144	-	14715	protein_coding	sodium leak channel, non-selective [Source:MGI Symbol;Acc:MGI:2444306]	-	338370	0.378378	6.88265	6.11481	4.06229e-05	0.00375041	2.17696	up	KOVeh_vs_WTVeh
ENSMUSG00000030739	Myh14	7	44605803	44670843	-	7273	protein_coding	myosin, heavy polypeptide 14 [Source:MGI Symbol;Acc:MGI:1919210]	-	71960	-0.765487	5.36071	-6.10412	4.13228e-05	0.00378579	2.28071	down	KOVeh_vs_WTVeh
ENSMUSG00000036854	Hspb6	7	30552178	30555443	+	2299	protein_coding	heat shock protein, alpha-crystallin-related, B6 [Source:MGI Symbol;Acc:MGI:2685325]	-	243912	-0.762129	2.70104	-6.10007	4.15847e-05	0.00378579	2.4443	down	KOVeh_vs_WTVeh
ENSMUSG00000020649	Rrm2	12	24708241	24714146	+	2771	protein_coding	ribonucleotide reductase M2 [Source:MGI Symbol;Acc:MGI:98181]	-	20135	-0.763002	4.23395	-6.09211	4.21141e-05	0.00378579	2.39236	down	KOVeh_vs_WTVeh
ENSMUSG00000098318	Lockd	6	134929092	134956798	+	5788	lincRNA	lncRNA downstream of Cdkn1b [Source:MGI Symbol;Acc:MGI:1915081]	-	381822	-1.29924	0.966064	-6.08669	4.24786e-05	0.00378579	1.91481	down	KOVeh_vs_WTVeh
ENSMUSG00000027712	Anxa5	3	36448923	36475894	-	1777	protein_coding	annexin A5 [Source:MGI Symbol;Acc:MGI:106008]	-	11747	-1.05398	7.23577	-6.19416	4.26436e-05	0.00378579	2.16324	down	KOVeh_vs_WTVeh
ENSMUSG00000032254	Kif23	9	61915905	61946774	-	7901	protein_coding	kinesin family member 23 [Source:MGI Symbol;Acc:MGI:1919069]	-	71819	-1.13843	3.01056	-6.08393	4.26655e-05	0.00378579	2.43009	down	KOVeh_vs_WTVeh
ENSMUSG00000000957	Mmp14	14	54431612	54445364	+	5960	protein_coding	matrix metallopeptidase 14 (membrane-inserted) [Source:MGI Symbol;Acc:MGI:101900]	-	17387	-0.499211	6.4813	-6.0811	4.2858e-05	0.00378579	2.14353	down	KOVeh_vs_WTVeh
ENSMUSG00000021680	Crhbp	13	95431371	95444924	-	1800	protein_coding	corticotropin releasing hormone binding protein [Source:MGI Symbol;Acc:MGI:88497]	-	12919	1.02994	2.62904	6.06928	4.36717e-05	0.00383068	2.40624	up	KOVeh_vs_WTVeh
ENSMUSG00000033952	Aspm	1	139454772	139494091	+	11590	protein_coding	abnormal spindle microtubule assembly [Source:MGI Symbol;Acc:MGI:1334448]	-	12316	-0.801813	3.02134	-6.063	4.41111e-05	0.00383068	2.39946	down	KOVeh_vs_WTVeh
ENSMUSG00000024187	Fam234a	17	26211822	26244223	-	3981	protein_coding	family with sequence similarity 234, member A [Source:MGI Symbol;Acc:MGI:2146854]	-	106581	-0.584309	5.29157	-6.05588	4.46143e-05	0.00383068	2.20237	down	KOVeh_vs_WTVeh
ENSMUSG00000001403	Ube2c	2	164769898	164778822	+	2600	protein_coding	ubiquitin-conjugating enzyme E2C [Source:MGI Symbol;Acc:MGI:1915862]	-	68612	-1.01272	2.65555	-6.04525	4.53777e-05	0.00383068	2.3503	down	KOVeh_vs_WTVeh
ENSMUSG00000035683	Melk	4	44300876	44364675	+	2972	protein_coding	maternal embryonic leucine zipper kinase [Source:MGI Symbol;Acc:MGI:106924]	-	17279	-1.35382	1.94306	-6.04219	4.55994e-05	0.00383068	2.26422	down	KOVeh_vs_WTVeh
ENSMUSG00000025358	Cdk2	10	128697939	128705031	-	6219	protein_coding	cyclin-dependent kinase 2 [Source:MGI Symbol;Acc:MGI:104772]	-	12566	-0.648115	3.27537	-6.0395	4.57959e-05	0.00383068	2.36287	down	KOVeh_vs_WTVeh
ENSMUSG00000059552	Trp53	11	69580359	69591873	+	4045	protein_coding	transformation related protein 53 [Source:MGI Symbol;Acc:MGI:98834]	P53	22059	-0.411269	5.23274	-6.03876	4.58502e-05	0.00383068	2.17352	down	KOVeh_vs_WTVeh
ENSMUSG00000058135	Gstm1	3	108012255	108017973	-	1473	protein_coding	glutathione S-transferase, mu 1 [Source:MGI Symbol;Acc:MGI:95860]	-	14862	-0.962115	9.57904	-6.14681	4.58529e-05	0.00383068	2.07331	down	KOVeh_vs_WTVeh
ENSMUSG00000055567	Unc80	1	66468367	66699148	+	14425	protein_coding	unc-80, NALCN activator [Source:MGI Symbol;Acc:MGI:2652882]	-	329178	0.608342	6.56535	6.03597	4.6055e-05	0.00383068	2.05869	up	KOVeh_vs_WTVeh
ENSMUSG00000006390	Elovl1	4	118428093	118432953	+	2726	protein_coding	elongation of very long chain fatty acids (FEN1/Elo2, SUR4/Elo3, yeast)-like 1 [Source:MGI Symbol;Acc:MGI:1858959]	-	54325	-0.574999	3.99778	-6.03319	4.62595e-05	0.00383068	2.29509	down	KOVeh_vs_WTVeh
ENSMUSG00000035279	Ssc5d	7	4925785	4944826	+	4590	protein_coding	scavenger receptor cysteine rich family, 5 domains [Source:MGI Symbol;Acc:MGI:3606211]	-	269855	-0.657649	4.48014	-6.0325	4.63108e-05	0.00383068	2.24927	down	KOVeh_vs_WTVeh
ENSMUSG00000018340	Anxa6	11	54979108	55033445	-	2930	protein_coding	annexin A6 [Source:MGI Symbol;Acc:MGI:88255]	-	11749	-0.404911	7.04612	-6.01751	4.74344e-05	0.00390107	2.01756	down	KOVeh_vs_WTVeh
ENSMUSG00000024507	Hsd17b4	18	50128201	50196269	+	3404	protein_coding	hydroxysteroid (17-beta) dehydrogenase 4 [Source:MGI Symbol;Acc:MGI:105089]	-	15488	-0.437024	6.40783	-6.00511	4.83851e-05	0.00395652	2.02353	down	KOVeh_vs_WTVeh
ENSMUSG00000001555	Fkbp10	11	100415697	100424824	+	2935	protein_coding	FK506 binding protein 10 [Source:MGI Symbol;Acc:MGI:104769]	-	14230	-0.663053	5.38946	-5.99972	4.88045e-05	0.00396814	2.09907	down	KOVeh_vs_WTVeh
ENSMUSG00000064329	Scn1a	2	66270778	66440840	-	11146	protein_coding	sodium channel, voltage-gated, type I, alpha [Source:MGI Symbol;Acc:MGI:98246]	-	20265	0.513372	5.07837	5.9925	4.9373e-05	0.00397218	2.09267	up	KOVeh_vs_WTVeh
ENSMUSG00000019794	Katna1	10	7726000	7763150	+	2195	protein_coding	katanin p60 (ATPase-containing) subunit A1 [Source:MGI Symbol;Acc:MGI:1344353]	-	23924	-0.451054	3.27698	-5.99204	4.94094e-05	0.00397218	2.28475	down	KOVeh_vs_WTVeh
ENSMUSG00000026728	Vim	2	13573927	13582826	+	4743	protein_coding	vimentin [Source:MGI Symbol;Acc:MGI:98932]	-	22352	-1.55069	9.82856	-6.09024	5.00254e-05	0.00399924	1.98436	down	KOVeh_vs_WTVeh
ENSMUSG00000048251	Bcl11b	12	107910403	108003602	-	8111	protein_coding	B cell leukemia/lymphoma 11B [Source:MGI Symbol;Acc:MGI:1929913]	zf-C2H2	58208	0.540894	5.88067	5.964	5.16844e-05	0.00406776	1.98111	up	KOVeh_vs_WTVeh
ENSMUSG00000002233	Rhoc	3	104788375	104794459	+	1618	protein_coding	ras homolog family member C [Source:MGI Symbol;Acc:MGI:106028]	-	11853	-0.615208	5.06854	-5.95942	5.20663e-05	0.00406776	2.06741	down	KOVeh_vs_WTVeh
ENSMUSG00000032607	Amt	9	108296853	108302302	+	2437	protein_coding	aminomethyltransferase [Source:MGI Symbol;Acc:MGI:3646700]	-	434437	-0.400748	4.95912	-5.95836	5.21554e-05	0.00406776	2.06606	down	KOVeh_vs_WTVeh
ENSMUSG00000046818	Ddit4l	3	137621612	137628333	+	2916	protein_coding	DNA-damage-inducible transcript 4-like [Source:MGI Symbol;Acc:MGI:1920534]	-	73284	-1.1435	5.28785	-6.05774	5.26022e-05	0.00406776	2.08249	down	KOVeh_vs_WTVeh
ENSMUSG00000046093	Hpcal4	4	123183227	123194701	+	5339	protein_coding	hippocalcin-like 4 [Source:MGI Symbol;Acc:MGI:2157521]	-	170638	0.330429	8.50001	5.953	5.26066e-05	0.00406776	1.89867	up	KOVeh_vs_WTVeh
ENSMUSG00000025130	P4hb	11	120560298	120573253	-	2861	protein_coding	prolyl 4-hydroxylase, beta polypeptide [Source:MGI Symbol;Acc:MGI:97464]	-	18453	-0.414607	7.7134	-5.95083	5.27903e-05	0.00406776	1.89873	down	KOVeh_vs_WTVeh
ENSMUSG00000041817	Fam169a	13	97067286	97131013	+	6082	protein_coding	family with sequence similarity 169, member A [Source:MGI Symbol;Acc:MGI:2444268]	-	320557	0.345659	5.74483	5.94987	5.28723e-05	0.00406776	1.96017	up	KOVeh_vs_WTVeh
ENSMUSG00000037905	Bri3bp	5	125441568	125460370	+	6571	protein_coding	Bri3 binding protein [Source:MGI Symbol;Acc:MGI:1924059]	-	76809	0.294512	7.03051	5.94384	5.33879e-05	0.00408533	1.89379	up	KOVeh_vs_WTVeh
ENSMUSG00000037965	Zc3h7a	16	11136592	11176393	-	9160	protein_coding	zinc finger CCCH type containing 7 A [Source:MGI Symbol;Acc:MGI:2445044]	-	106205	-0.395082	5.53606	-5.93873	5.38295e-05	0.00408533	1.97802	down	KOVeh_vs_WTVeh
ENSMUSG00000063953	Amd2	10	35708675	35711892	-	3218	protein_coding	S-adenosylmethionine decarboxylase 2 [Source:MGI Symbol;Acc:MGI:1333111]	-	100041585	2.80222	0.549549	5.9406	5.39572e-05	0.00408533	1.5195	up	KOVeh_vs_WTVeh
ENSMUSG00000028524	Sgip1	4	102741297	102973628	+	10136	protein_coding	SH3-domain GRB2-like (endophilin) interacting protein 1 [Source:MGI Symbol;Acc:MGI:1920344]	-	73094	0.35137	7.62413	5.93208	5.44089e-05	0.00408812	1.86698	up	KOVeh_vs_WTVeh
ENSMUSG00000015839	Nfe2l2	2	75675513	75704641	-	3796	protein_coding	nuclear factor, erythroid derived 2, like 2 [Source:MGI Symbol;Acc:MGI:108420]	TF_bZIP	18024	-1.00094	6.03442	-6.02769	5.511e-05	0.00408812	1.95851	down	KOVeh_vs_WTVeh
ENSMUSG00000029428	Stx2	5	128984557	129008574	-	4586	protein_coding	syntaxin 2 [Source:MGI Symbol;Acc:MGI:108059]	-	13852	-0.534464	4.67598	-5.92173	5.5325e-05	0.00408812	2.05418	down	KOVeh_vs_WTVeh
ENSMUSG00000037552	Plekhg2	7	28359604	28372599	-	6797	protein_coding	pleckstrin homology domain containing, family G (with RhoGef domain) member 2 [Source:MGI Symbol;Acc:MGI:2141874]	-	101497	-0.879062	5.13578	-5.94994	5.54787e-05	0.00408812	2.03542	down	KOVeh_vs_WTVeh
ENSMUSG00000023224	Serping1	2	84765387	84775444	-	2325	protein_coding	serine (or cysteine) peptidase inhibitor, clade G, member 1 [Source:MGI Symbol;Acc:MGI:894696]	-	12258	-1.43435	4.66554	-6.02056	5.57242e-05	0.00408812	2.09304	down	KOVeh_vs_WTVeh
ENSMUSG00000054509	Parp4	14	56575619	56659794	+	6534	protein_coding	poly (ADP-ribose) polymerase family, member 4 [Source:MGI Symbol;Acc:MGI:2685589]	-	328417	-0.83296	3.35611	-5.91636	5.5806e-05	0.00408812	2.1655	down	KOVeh_vs_WTVeh
ENSMUSG00000027188	Pamr1	2	102550012	102643041	+	6046	protein_coding	peptidase domain containing associated with muscle regeneration 1 [Source:MGI Symbol;Acc:MGI:2445082]	-	210622	-1.22506	3.93598	-5.96016	5.59938e-05	0.00408812	2.14316	down	KOVeh_vs_WTVeh
ENSMUSG00000002885	Adgre5	8	83723251	83741326	-	3757	protein_coding	adhesion G protein-coupled receptor E5 [Source:MGI Symbol;Acc:MGI:1347095]	-	26364	-0.904449	2.93132	-5.91029	5.63559e-05	0.00409367	2.16726	down	KOVeh_vs_WTVeh
ENSMUSG00000028955	Vamp3	4	151047300	151057963	-	2889	protein_coding	vesicle-associated membrane protein 3 [Source:MGI Symbol;Acc:MGI:1321389]	-	22319	-0.561823	5.87912	-5.89592	5.76802e-05	0.00414664	1.88078	down	KOVeh_vs_WTVeh
ENSMUSG00000044067	Gpr22	12	31706867	31713947	-	4608	protein_coding	G protein-coupled receptor 22 [Source:MGI Symbol;Acc:MGI:1920260]	-	73010	0.428607	6.2304	5.89362	5.78945e-05	0.00414664	1.83449	up	KOVeh_vs_WTVeh
ENSMUSG00000020330	Hmmr	11	40701395	40733422	-	5431	protein_coding	hyaluronan mediated motility receptor (RHAMM) [Source:MGI Symbol;Acc:MGI:104667]	-	15366	-1.0524	3.01792	-5.89052	5.81862e-05	0.00414664	2.13678	down	KOVeh_vs_WTVeh
ENSMUSG00000029455	Aldh2	5	121566027	121593824	-	5126	protein_coding	aldehyde dehydrogenase 2, mitochondrial [Source:MGI Symbol;Acc:MGI:99600]	-	11669	-0.566144	6.40661	-5.88747	5.84736e-05	0.00414664	1.8281	down	KOVeh_vs_WTVeh
ENSMUSG00000024940	Ltbp3	19	5740904	5758532	+	5190	protein_coding	latent transforming growth factor beta binding protein 3 [Source:MGI Symbol;Acc:MGI:1101355]	-	16998	-1.04723	6.40394	-5.98893	5.8534e-05	0.00414664	1.87787	down	KOVeh_vs_WTVeh
ENSMUSG00000026664	Phyh	2	4919019	4938730	+	1893	protein_coding	phytanoyl-CoA hydroxylase [Source:MGI Symbol;Acc:MGI:891978]	-	16922	-0.915562	3.351	-5.87513	5.96532e-05	0.00420511	2.10376	down	KOVeh_vs_WTVeh
ENSMUSG00000017765	Slc12a4	8	105943590	105966097	-	4279	protein_coding	solute carrier family 12, member 4 [Source:MGI Symbol;Acc:MGI:1309465]	-	20498	-0.538939	5.4986	-5.86529	6.0612e-05	0.00423215	1.87359	down	KOVeh_vs_WTVeh
ENSMUSG00000023348	Trip6	5	137309654	137314404	-	2429	protein_coding	thyroid hormone receptor interactor 6 [Source:MGI Symbol;Acc:MGI:1343458]	-	22051	-0.831929	4.32309	-5.8635	6.07885e-05	0.00423215	2.00398	down	KOVeh_vs_WTVeh
ENSMUSG00000028673	Fuca1	4	135920735	135940311	+	3276	protein_coding	fucosidase, alpha-L- 1, tissue [Source:MGI Symbol;Acc:MGI:95593]	-	71665	-0.439778	5.76247	-5.85869	6.12641e-05	0.00423215	1.83248	down	KOVeh_vs_WTVeh
ENSMUSG00000074802	Gas2l3	10	89408823	89443967	-	7032	protein_coding	growth arrest-specific 2 like 3 [Source:MGI Symbol;Acc:MGI:1918780]	-	237436	-1.11757	1.73491	-5.85766	6.13668e-05	0.00423215	1.90695	down	KOVeh_vs_WTVeh
ENSMUSG00000041439	Mfsd6	1	52656286	52727462	-	8231	protein_coding	major facilitator superfamily domain containing 6 [Source:MGI Symbol;Acc:MGI:1922925]	-	98682	0.281943	6.52512	5.85617	6.15156e-05	0.00423215	1.76086	up	KOVeh_vs_WTVeh
ENSMUSG00000048218	Amigo2	15	97244125	97247287	-	3163	protein_coding	adhesion molecule with Ig like domain 2 [Source:MGI Symbol;Acc:MGI:2145995]	-	105827	0.683682	4.89779	5.84611	6.25282e-05	0.00428123	1.85729	up	KOVeh_vs_WTVeh
ENSMUSG00000026764	Kif5c	2	49619298	49774778	+	7142	protein_coding	kinesin family member 5C [Source:MGI Symbol;Acc:MGI:1098269]	-	16574	0.411053	9.89737	5.84135	6.30137e-05	0.00429393	1.71297	up	KOVeh_vs_WTVeh
ENSMUSG00000033676	Gabrb3	7	57419692	57828802	+	6542	protein_coding	gamma-aminobutyric acid (GABA) A receptor, subunit beta 3 [Source:MGI Symbol;Acc:MGI:95621]	-	14402	0.379173	8.81028	5.83532	6.36335e-05	0.00431396	1.70261	up	KOVeh_vs_WTVeh
ENSMUSG00000032577	Mapkapk3	9	107254927	107289877	-	5542	protein_coding	mitogen-activated protein kinase-activated protein kinase 3 [Source:MGI Symbol;Acc:MGI:2143163]	-	102626	-0.807835	3.07924	-5.83265	6.39105e-05	0.00431396	2.04859	down	KOVeh_vs_WTVeh
ENSMUSG00000021719	Rgs7bp	13	104945904	105054930	-	7077	protein_coding	regulator of G-protein signalling 7 binding protein [Source:MGI Symbol;Acc:MGI:106334]	-	52882	0.373069	7.59041	5.82266	6.49577e-05	0.00436406	1.68481	up	KOVeh_vs_WTVeh
ENSMUSG00000035637	Grhpr	4	44981395	44990734	+	1603	protein_coding	glyoxylate reductase/hydroxypyruvate reductase [Source:MGI Symbol;Acc:MGI:1923488]	-	76238	-0.944957	3.46615	-5.80603	6.67401e-05	0.00441434	1.99106	down	KOVeh_vs_WTVeh
ENSMUSG00000031788	Kifc3	8	95099828	95202812	-	5298	protein_coding	kinesin family member C3 [Source:MGI Symbol;Acc:MGI:109202]	-	16582	-0.34401	5.49741	-5.80556	6.67914e-05	0.00441434	1.77025	down	KOVeh_vs_WTVeh
ENSMUSG00000041859	Mcm3	1	20802968	20820312	-	3752	protein_coding	minichromosome maintenance complex component 3 [Source:MGI Symbol;Acc:MGI:101845]	-	17215	-0.792557	3.64533	-5.80208	6.71712e-05	0.00441434	1.97453	down	KOVeh_vs_WTVeh
ENSMUSG00000036872	Abcc12	8	86482260	86580686	-	6651	protein_coding	ATP-binding cassette, sub-family C (CFTR/MRP), member 12 [Source:MGI Symbol;Acc:MGI:2441679]	-	244562	-1.6692	2.66504	-5.82797	6.81828e-05	0.00441434	1.98468	down	KOVeh_vs_WTVeh
ENSMUSG00000042677	Zc3h12a	4	125118423	125127840	-	2882	protein_coding	zinc finger CCCH type containing 12A [Source:MGI Symbol;Acc:MGI:2385891]	-	230738	-1.21907	1.42861	-5.79181	6.83061e-05	0.00441434	1.74357	down	KOVeh_vs_WTVeh
ENSMUSG00000041852	Tcf20	15	82808436	82987872	-	8245	protein_coding	transcription factor 20 [Source:MGI Symbol;Acc:MGI:108399]	-	21411	0.369413	7.03475	5.78864	6.86599e-05	0.00441434	1.6352	up	KOVeh_vs_WTVeh
ENSMUSG00000040084	Bub1b	2	118598211	118641591	+	4275	protein_coding	BUB1B, mitotic checkpoint serine/threonine kinase [Source:MGI Symbol;Acc:MGI:1333889]	-	12236	-0.847652	3.13391	-5.78738	6.8802e-05	0.00441434	1.97792	down	KOVeh_vs_WTVeh
ENSMUSG00000068699	Flnc	6	29433256	29461883	+	9402	protein_coding	filamin C, gamma [Source:MGI Symbol;Acc:MGI:95557]	-	68794	-0.854639	4.97044	-5.81413	6.89913e-05	0.00441434	1.81248	down	KOVeh_vs_WTVeh
ENSMUSG00000061911	Myt1l	12	29528384	29923213	+	14018	protein_coding	myelin transcription factor 1-like [Source:MGI Symbol;Acc:MGI:1100511]	zf-C2HC	17933	0.42346	7.33822	5.78087	6.9537e-05	0.00441434	1.61692	up	KOVeh_vs_WTVeh
ENSMUSG00000039405	Prss23	7	89507783	89527187	-	3767	protein_coding	protease, serine 23 [Source:MGI Symbol;Acc:MGI:1923703]	-	76453	-1.29865	4.55624	-5.8769	6.97529e-05	0.00441434	1.89497	down	KOVeh_vs_WTVeh
ENSMUSG00000043460	Elfn2	15	78667331	78718771	-	8112	protein_coding	leucine rich repeat and fibronectin type III, extracellular 2 [Source:MGI Symbol;Acc:MGI:3608416]	-	207393	0.444172	7.13749	5.77574	7.01212e-05	0.00441434	1.61255	up	KOVeh_vs_WTVeh
ENSMUSG00000038677	Scube3	17	28142141	28174854	+	8844	protein_coding	signal peptide, CUB domain, EGF-like 3 [Source:MGI Symbol;Acc:MGI:3045253]	-	268935	-0.983322	4.18704	-5.77874	7.01384e-05	0.00441434	1.89659	down	KOVeh_vs_WTVeh
ENSMUSG00000001995	Sipa1l2	8	125418063	125569808	-	9617	protein_coding	signal-induced proliferation-associated 1 like 2 [Source:MGI Symbol;Acc:MGI:2676970]	-	244668	0.39795	5.65469	5.77532	7.01696e-05	0.00441434	1.68296	up	KOVeh_vs_WTVeh
ENSMUSG00000029661	Col1a2	6	4504814	4541544	+	12426	protein_coding	collagen, type I, alpha 2 [Source:MGI Symbol;Acc:MGI:88468]	-	12843	-0.662975	8.33986	-5.80307	7.03286e-05	0.00441434	1.61098	down	KOVeh_vs_WTVeh
ENSMUSG00000004951	Hspb1	5	135887919	135889563	+	1031	protein_coding	heat shock protein 1 [Source:MGI Symbol;Acc:MGI:96240]	-	15507	-1.17542	2.99866	-5.77273	7.0467e-05	0.00441434	1.95635	down	KOVeh_vs_WTVeh
ENSMUSG00000031647	Mfap3l	8	60632827	60676729	+	6837	protein_coding	microfibrillar-associated protein 3-like [Source:MGI Symbol;Acc:MGI:1918556]	-	71306	0.534906	6.1966	5.77066	7.07062e-05	0.00441434	1.64092	up	KOVeh_vs_WTVeh
ENSMUSG00000028583	Pdpn	4	143267431	143299564	-	1817	protein_coding	podoplanin [Source:MGI Symbol;Acc:MGI:103098]	-	14726	-1.19472	6.06543	-5.86609	7.09502e-05	0.00441434	1.71432	down	KOVeh_vs_WTVeh
ENSMUSG00000024897	Apba1	19	23758876	23949597	+	6632	protein_coding	amyloid beta (A4) precursor protein binding, family A, member 1 [Source:MGI Symbol;Acc:MGI:1860297]	-	319924	0.378094	8.22078	5.75791	7.21959e-05	0.00445871	1.57413	up	KOVeh_vs_WTVeh
ENSMUSG00000027074	Slc43a3	2	84936579	84958509	+	4464	protein_coding	solute carrier family 43, member 3 [Source:MGI Symbol;Acc:MGI:1931054]	-	58207	-0.798601	2.66868	-5.75558	7.24715e-05	0.00445871	1.92897	down	KOVeh_vs_WTVeh
ENSMUSG00000039787	Cercam	2	29869164	29882840	+	3383	protein_coding	cerebral endothelial cell adhesion molecule [Source:MGI Symbol;Acc:MGI:2139134]	-	99151	-0.871901	3.35721	-5.75451	7.25981e-05	0.00445871	1.91326	down	KOVeh_vs_WTVeh
ENSMUSG00000091586	Cyp4f17	17	32506462	32528894	+	1693	protein_coding	cytochrome P450, family 4, subfamily f, polypeptide 17 [Source:MGI Symbol;Acc:MGI:3646233]	-	208285	-0.880204	2.98881	-5.74887	7.32719e-05	0.00448086	1.91896	down	KOVeh_vs_WTVeh
ENSMUSG00000004383	Large1	8	72814599	73353540	-	7976	protein_coding	LARGE xylosyl- and glucuronyltransferase 1 [Source:MGI Symbol;Acc:MGI:1342270]	-	16795	0.402377	8.04324	5.74356	7.39121e-05	0.00450078	1.55049	up	KOVeh_vs_WTVeh
ENSMUSG00000070436	Serpinh1	7	99345376	99353239	-	2443	protein_coding	serine (or cysteine) peptidase inhibitor, clade H, member 1 [Source:MGI Symbol;Acc:MGI:88283]	-	12406	-0.653566	8.06722	-5.76534	7.4707e-05	0.00451665	1.55043	down	KOVeh_vs_WTVeh
ENSMUSG00000023249	Parp3	9	106470322	106476949	-	3699	protein_coding	poly (ADP-ribose) polymerase family, member 3 [Source:MGI Symbol;Acc:MGI:1891258]	-	235587	-0.747435	4.76829	-5.73467	7.49966e-05	0.00451665	1.74798	down	KOVeh_vs_WTVeh
ENSMUSG00000001750	Tcirg1	19	3896050	3907133	-	4470	protein_coding	T cell, immune regulator 1, ATPase, H+ transporting, lysosomal V0 protein A3 [Source:MGI Symbol;Acc:MGI:1350931]	-	27060	-0.726258	4.25345	-5.73151	7.53863e-05	0.00451665	1.78387	down	KOVeh_vs_WTVeh
ENSMUSG00000050511	Oprd1	4	132110726	132144486	-	4021	protein_coding	opioid receptor, delta 1 [Source:MGI Symbol;Acc:MGI:97438]	-	18386	1.40874	1.68977	5.73102	7.54475e-05	0.00451665	1.83756	up	KOVeh_vs_WTVeh
ENSMUSG00000025823	Pdia4	6	47796141	47813430	-	2399	protein_coding	protein disulfide isomerase associated 4 [Source:MGI Symbol;Acc:MGI:104864]	-	12304	-0.717104	6.49475	-5.76025	7.57509e-05	0.00451665	1.57479	down	KOVeh_vs_WTVeh
ENSMUSG00000026676	Ccdc3	2	5137776	5230878	+	2670	protein_coding	coiled-coil domain containing 3 [Source:MGI Symbol;Acc:MGI:1921436]	-	74186	-1.23293	1.53879	-5.72211	7.65584e-05	0.00452081	1.71015	down	KOVeh_vs_WTVeh
ENSMUSG00000031827	Cotl1	8	119809222	119840544	-	1596	protein_coding	coactosin-like 1 (Dictyostelium) [Source:MGI Symbol;Acc:MGI:1919292]	-	72042	-0.681538	6.96356	-5.74903	7.6806e-05	0.00452081	1.54372	down	KOVeh_vs_WTVeh
ENSMUSG00000025813	Homer2	7	81600481	81707527	-	12621	protein_coding	homer scaffolding protein 2 [Source:MGI Symbol;Acc:MGI:1347354]	-	26557	0.567909	6.29474	5.7189	7.69622e-05	0.00452081	1.54581	up	KOVeh_vs_WTVeh
ENSMUSG00000071862	Lrrtm2	18	35209011	35215024	-	5665	protein_coding	leucine rich repeat transmembrane neuronal 2 [Source:MGI Symbol;Acc:MGI:2389174]	-	107065	0.384279	5.90593	5.71339	7.76611e-05	0.00452081	1.55467	up	KOVeh_vs_WTVeh
ENSMUSG00000068114	Ccdc134	15	82127922	82142203	+	5349	protein_coding	coiled-coil domain containing 134 [Source:MGI Symbol;Acc:MGI:1923707]	-	76457	-0.415859	3.88164	-5.71281	7.77362e-05	0.00452081	1.79643	down	KOVeh_vs_WTVeh
ENSMUSG00000024339	Tap2	17	34203527	34216321	+	3781	protein_coding	transporter 2, ATP-binding cassette, sub-family B (MDR/TAP) [Source:MGI Symbol;Acc:MGI:98484]	-	21355	-0.73588	3.56973	-5.71162	7.7888e-05	0.00452081	1.83022	down	KOVeh_vs_WTVeh
ENSMUSG00000062031	Pgghg	7	140941391	140947664	+	3346	protein_coding	protein glucosylgalactosylhydroxylysine glucosidase [Source:MGI Symbol;Acc:MGI:2444047]	-	212974	-0.760118	3.65389	-5.71049	7.80321e-05	0.00452081	1.81964	down	KOVeh_vs_WTVeh
ENSMUSG00000060568	Fam78b	1	167001417	167091302	+	6325	protein_coding	family with sequence similarity 78, member B [Source:MGI Symbol;Acc:MGI:2443050]	-	226610	0.371792	5.29113	5.70565	7.86553e-05	0.00452831	1.59901	up	KOVeh_vs_WTVeh
ENSMUSG00000004098	Col5a3	9	20770050	20815067	-	6809	protein_coding	collagen, type V, alpha 3 [Source:MGI Symbol;Acc:MGI:1858212]	-	53867	-1.29166	5.08832	-5.79969	7.87945e-05	0.00452831	1.71867	down	KOVeh_vs_WTVeh
ENSMUSG00000017740	Slc12a5	2	164960802	164999731	+	7447	protein_coding	solute carrier family 12, member 5 [Source:MGI Symbol;Acc:MGI:1862037]	-	57138	0.296828	8.38725	5.69867	7.95631e-05	0.00454084	1.47392	up	KOVeh_vs_WTVeh
ENSMUSG00000032562	Gnai2	9	107614125	107635367	-	3779	protein_coding	guanine nucleotide binding protein (G protein), alpha inhibiting 2 [Source:MGI Symbol;Acc:MGI:95772]	-	14678	-0.586027	8.44023	-5.69709	7.97784e-05	0.00454084	1.47141	down	KOVeh_vs_WTVeh
ENSMUSG00000002870	Mcm2	6	88883474	88898780	-	6956	protein_coding	minichromosome maintenance complex component 2 [Source:MGI Symbol;Acc:MGI:105380]	-	17216	-0.553594	4.09777	-5.69443	8.01203e-05	0.00454084	1.75663	down	KOVeh_vs_WTVeh
ENSMUSG00000048277	Syngr2	11	117809668	117814283	+	1776	protein_coding	synaptogyrin 2 [Source:MGI Symbol;Acc:MGI:1328324]	-	20973	-0.633956	3.54989	-5.6932	8.02819e-05	0.00454084	1.80033	down	KOVeh_vs_WTVeh
ENSMUSG00000032714	Syde1	10	78584503	78591964	-	3288	protein_coding	synapse defective 1, Rho GTPase, homolog 1 (C. elegans) [Source:MGI Symbol;Acc:MGI:1918959]	-	71709	-0.597649	4.39294	-5.67254	8.30602e-05	0.00458282	1.6794	down	KOVeh_vs_WTVeh
ENSMUSG00000027935	Rab13	3	90213695	90226385	+	2300	protein_coding	RAB13, member RAS oncogene family [Source:MGI Symbol;Acc:MGI:1927232]	-	68328	-0.577166	3.4652	-5.66922	8.35164e-05	0.00458282	1.76676	down	KOVeh_vs_WTVeh
ENSMUSG00000034187	Nsf	11	103821782	103954056	-	8346	protein_coding	N-ethylmaleimide sensitive fusion protein [Source:MGI Symbol;Acc:MGI:104560]	-	18195	0.315555	10.3306	5.66895	8.35539e-05	0.00458282	1.42413	up	KOVeh_vs_WTVeh
ENSMUSG00000031616	Ednra	8	77663031	77724464	-	5476	protein_coding	endothelin receptor type A [Source:MGI Symbol;Acc:MGI:105923]	-	13617	-0.551799	3.55355	-5.66854	8.36098e-05	0.00458282	1.75496	down	KOVeh_vs_WTVeh
ENSMUSG00000021071	Trim9	12	70244533	70347614	-	14203	protein_coding	tripartite motif-containing 9 [Source:MGI Symbol;Acc:MGI:2137354]	-	94090	0.287047	8.2031	5.66089	8.46712e-05	0.00458282	1.41023	up	KOVeh_vs_WTVeh
ENSMUSG00000062729	Ppox	1	171275990	171281186	-	4515	protein_coding	protoporphyrinogen oxidase [Source:MGI Symbol;Acc:MGI:104968]	-	19044	-0.492045	4.31778	-5.66011	8.47811e-05	0.00458282	1.65048	down	KOVeh_vs_WTVeh
ENSMUSG00000044647	Csrnp3	2	65845767	66031546	+	12336	protein_coding	cysteine-serine-rich nuclear protein 3 [Source:MGI Symbol;Acc:MGI:1925021]	-	77771	0.498628	6.14489	5.65871	8.49774e-05	0.00458282	1.45086	up	KOVeh_vs_WTVeh
ENSMUSG00000036339	Tmem260	14	48446124	48524246	+	21065	protein_coding	transmembrane protein 260 [Source:MGI Symbol;Acc:MGI:2443219]	-	218989	-0.577509	4.82812	-5.65816	8.50545e-05	0.00458282	1.58522	down	KOVeh_vs_WTVeh
ENSMUSG00000022469	Rapgef3	15	97744770	97767972	-	6336	protein_coding	Rap guanine nucleotide exchange factor (GEF) 3 [Source:MGI Symbol;Acc:MGI:2441741]	-	223864	-0.717766	5.3911	-5.65945	8.51553e-05	0.00458282	1.54221	down	KOVeh_vs_WTVeh
ENSMUSG00000053519	Kcnip1	11	33629339	33993152	-	6200	protein_coding	Kv channel-interacting protein 1 [Source:MGI Symbol;Acc:MGI:1917607]	-	70357	0.684252	4.64905	5.65726	8.51805e-05	0.00458282	1.57574	up	KOVeh_vs_WTVeh
ENSMUSG00000003452	Bicd1	6	149408886	149563329	+	27373	protein_coding	BICD cargo adaptor 1 [Source:MGI Symbol;Acc:MGI:1101760]	-	12121	0.396756	5.89697	5.65439	8.55855e-05	0.00458282	1.45922	up	KOVeh_vs_WTVeh
ENSMUSG00000028464	Tpm2	4	43514711	43523765	-	2909	protein_coding	tropomyosin 2, beta [Source:MGI Symbol;Acc:MGI:98810]	-	22004	-1.02047	3.22703	-5.65384	8.56626e-05	0.00458282	1.76205	down	KOVeh_vs_WTVeh
ENSMUSG00000027496	Aurka	2	172356190	172370535	-	2531	protein_coding	aurora kinase A [Source:MGI Symbol;Acc:MGI:894678]	-	20878	-0.76211	2.48234	-5.65366	8.56885e-05	0.00458282	1.76197	down	KOVeh_vs_WTVeh
ENSMUSG00000031209	Heph	X	96455359	96574485	+	7662	protein_coding	hephaestin [Source:MGI Symbol;Acc:MGI:1332240]	-	15203	-0.866331	3.44564	-5.64657	8.66967e-05	0.00458282	1.72747	down	KOVeh_vs_WTVeh
ENSMUSG00000021947	Cryl1	14	57274993	57398529	-	2178	protein_coding	crystallin, lambda 1 [Source:MGI Symbol;Acc:MGI:1915881]	-	68631	-0.531189	3.43855	-5.64553	8.68459e-05	0.00458282	1.72571	down	KOVeh_vs_WTVeh
ENSMUSG00000058975	Kcnc1	7	46396497	46438704	+	9458	protein_coding	potassium voltage gated channel, Shaw-related subfamily, member 1 [Source:MGI Symbol;Acc:MGI:96667]	-	16502	0.410271	6.60655	5.64405	8.70589e-05	0.00458282	1.40653	up	KOVeh_vs_WTVeh
ENSMUSG00000040681	Hmgn1	16	96120618	96127729	-	3221	protein_coding	high mobility group nucleosomal binding domain 1 [Source:MGI Symbol;Acc:MGI:96120]	-	15312	-0.500771	7.2182	-5.64227	8.73148e-05	0.00458282	1.38881	down	KOVeh_vs_WTVeh
ENSMUSG00000026519	Tmem63a	1	180942344	180975112	+	4492	protein_coding	transmembrane protein 63a [Source:MGI Symbol;Acc:MGI:2384789]	-	208795	-0.720186	2.90517	-5.64079	8.75296e-05	0.00458282	1.75024	down	KOVeh_vs_WTVeh
ENSMUSG00000021714	Cenpk	13	104228611	104252392	+	5231	protein_coding	centromere protein K [Source:MGI Symbol;Acc:MGI:1926210]	-	60411	-0.944347	1.33033	-5.63917	8.77634e-05	0.00458282	1.56645	down	KOVeh_vs_WTVeh
ENSMUSG00000058388	Phtf1	3	103968110	104024598	+	7294	protein_coding	putative homeodomain transcription factor 1 [Source:MGI Symbol;Acc:MGI:1332671]	-	18685	-0.305683	5.51421	-5.6381	8.79183e-05	0.00458282	1.46764	down	KOVeh_vs_WTVeh
ENSMUSG00000045287	Rtn4rl1	11	75193783	75267769	+	3525	protein_coding	reticulon 4 receptor-like 1 [Source:MGI Symbol;Acc:MGI:2661375]	-	237847	0.347188	6.15848	5.63671	8.81215e-05	0.00458282	1.40978	up	KOVeh_vs_WTVeh
ENSMUSG00000002732	Fkbp7	2	76663044	76673116	-	1485	protein_coding	FK506 binding protein 7 [Source:MGI Symbol;Acc:MGI:1336879]	-	14231	-0.766755	2.63559	-5.63482	8.8397e-05	0.00458282	1.73869	down	KOVeh_vs_WTVeh
ENSMUSG00000068205	Macrod2	2	140395309	142392966	+	10308	protein_coding	MACRO domain containing 2 [Source:MGI Symbol;Acc:MGI:1920149]	-	72899	0.303286	6.1642	5.6287	8.92962e-05	0.00458282	1.39486	up	KOVeh_vs_WTVeh
ENSMUSG00000026514	Cnih3	1	181352628	181460641	+	2751	protein_coding	cornichon family AMPA receptor auxiliary protein 3 [Source:MGI Symbol;Acc:MGI:1920228]	-	72978	0.487801	5.24815	5.62616	8.96727e-05	0.00458282	1.48246	up	KOVeh_vs_WTVeh
ENSMUSG00000025318	Jph3	8	121729623	121794276	+	4457	protein_coding	junctophilin 3 [Source:MGI Symbol;Acc:MGI:1891497]	-	57340	0.307964	7.20655	5.62468	8.98924e-05	0.00458282	1.35558	up	KOVeh_vs_WTVeh
ENSMUSG00000028763	Hspg2	4	137468769	137570630	+	14307	protein_coding	perlecan (heparan sulfate proteoglycan 2) [Source:MGI Symbol;Acc:MGI:96257]	-	15530	-1.0005	5.74646	-5.71543	9.0089e-05	0.00458282	1.52306	down	KOVeh_vs_WTVeh
ENSMUSG00000021983	Atp8a2	14	59638540	60197179	-	15410	protein_coding	ATPase, aminophospholipid transporter-like, class I, type 8A, member 2 [Source:MGI Symbol;Acc:MGI:1354710]	-	50769	0.390871	6.14074	5.62148	9.0369e-05	0.00458282	1.38889	up	KOVeh_vs_WTVeh
ENSMUSG00000018378	Cuedc1	11	88098058	88194140	+	5779	protein_coding	CUE domain containing 1 [Source:MGI Symbol;Acc:MGI:2144281]	-	103841	-0.335594	5.64893	-5.62028	9.05492e-05	0.00458282	1.44337	down	KOVeh_vs_WTVeh
ENSMUSG00000057715	A830018L16Rik	1	11414105	11975901	+	9183	protein_coding	RIKEN cDNA A830018L16 gene [Source:MGI Symbol;Acc:MGI:2444149]	-	320492	0.407241	6.70252	5.61973	9.06315e-05	0.00458282	1.35654	up	KOVeh_vs_WTVeh
ENSMUSG00000054256	Msi1	5	115429599	115455698	+	5800	protein_coding	musashi RNA-binding protein 1 [Source:MGI Symbol;Acc:MGI:107376]	-	17690	-0.614055	5.64004	-5.61516	9.132e-05	0.00460137	1.43907	down	KOVeh_vs_WTVeh
ENSMUSG00000037606	Osbpl5	7	143688762	143756985	-	4915	protein_coding	oxysterol binding protein-like 5 [Source:MGI Symbol;Acc:MGI:1930265]	-	79196	-0.431951	6.16084	-5.60879	9.2289e-05	0.00461055	1.38601	down	KOVeh_vs_WTVeh
ENSMUSG00000052087	Rgs14	13	55369732	55384687	+	4239	protein_coding	regulator of G-protein signaling 14 [Source:MGI Symbol;Acc:MGI:1859709]	-	51791	0.599895	4.08874	5.60756	9.24777e-05	0.00461055	1.57902	up	KOVeh_vs_WTVeh
ENSMUSG00000018217	Pmp22	11	63128982	63159547	+	2354	protein_coding	peripheral myelin protein 22 [Source:MGI Symbol;Acc:MGI:97631]	-	18858	-0.872698	5.3392	-5.66019	9.283e-05	0.00461055	1.47266	down	KOVeh_vs_WTVeh
ENSMUSG00000014164	Klhl3	13	58000228	58113592	-	7322	protein_coding	kelch-like 3 [Source:MGI Symbol;Acc:MGI:2445185]	-	100503085	0.363578	6.11962	5.60438	9.29654e-05	0.00461055	1.35887	up	KOVeh_vs_WTVeh
ENSMUSG00000029769	Ccdc136	6	29396309	29426994	+	4334	protein_coding	coiled-coil domain containing 136 [Source:MGI Symbol;Acc:MGI:1918128]	-	232664	-0.375504	5.23936	-5.60239	9.32726e-05	0.00461055	1.43832	down	KOVeh_vs_WTVeh
ENSMUSG00000024833	Pola2	19	5940543	5964206	-	2872	protein_coding	polymerase (DNA directed), alpha 2 [Source:MGI Symbol;Acc:MGI:99690]	-	18969	-0.628724	3.02602	-5.59765	9.40086e-05	0.00461055	1.68035	down	KOVeh_vs_WTVeh
ENSMUSG00000050192	Eif5a2	3	28781276	28798846	+	5027	protein_coding	eukaryotic translation initiation factor 5A2 [Source:MGI Symbol;Acc:MGI:1933735]	-	208691	0.326278	5.58151	5.59759	9.40189e-05	0.00461055	1.38689	up	KOVeh_vs_WTVeh
ENSMUSG00000025278	Flnb	14	7817957	7951588	+	9198	protein_coding	filamin, beta [Source:MGI Symbol;Acc:MGI:2446089]	-	286940	-0.812524	6.73104	-5.67787	9.40797e-05	0.00461055	1.37038	down	KOVeh_vs_WTVeh
ENSMUSG00000041986	Elmod1	9	53911457	53975301	-	4434	protein_coding	ELMO/CED-12 domain containing 1 [Source:MGI Symbol;Acc:MGI:3583900]	-	270162	0.304469	7.43718	5.58764	9.55835e-05	0.00464739	1.2889	up	KOVeh_vs_WTVeh
ENSMUSG00000027895	Kcnc4	3	107438303	107459552	-	3667	protein_coding	potassium voltage gated channel, Shaw-related subfamily, member 4 [Source:MGI Symbol;Acc:MGI:96670]	-	99738	0.383211	5.90504	5.5865	9.57648e-05	0.00464739	1.34667	up	KOVeh_vs_WTVeh
ENSMUSG00000020250	Txnrd1	10	82833951	82897712	+	7086	protein_coding	thioredoxin reductase 1 [Source:MGI Symbol;Acc:MGI:1354175]	-	50493	-0.473277	7.47675	-5.58624	9.58057e-05	0.00464739	1.29076	down	KOVeh_vs_WTVeh
ENSMUSG00000035891	Cerk	15	86139128	86186141	-	4812	protein_coding	ceramide kinase [Source:MGI Symbol;Acc:MGI:2386052]	-	223753	0.329267	5.99702	5.57253	9.80128e-05	0.00472257	1.31029	up	KOVeh_vs_WTVeh
ENSMUSG00000022973	Synj1	16	90936092	91011308	-	8085	protein_coding	synaptojanin 1 [Source:MGI Symbol;Acc:MGI:1354961]	-	104015	0.360648	8.48811	5.57049	9.83454e-05	0.00472257	1.25575	up	KOVeh_vs_WTVeh
ENSMUSG00000000693	Loxl3	6	83034173	83052562	+	4603	protein_coding	lysyl oxidase-like 3 [Source:MGI Symbol;Acc:MGI:1337004]	-	16950	-0.647876	4.19193	-5.56882	9.86197e-05	0.00472257	1.53363	down	KOVeh_vs_WTVeh
ENSMUSG00000039323	Igfbp2	1	72824503	72852474	+	1847	protein_coding	insulin-like growth factor binding protein 2 [Source:MGI Symbol;Acc:MGI:96437]	-	16008	-1.2916	9.40069	-5.65647	9.90012e-05	0.00472257	1.28101	down	KOVeh_vs_WTVeh
ENSMUSG00000097415	AU020206	7	75769038	75782099	-	3189	lincRNA	expressed sequence AU020206 [Source:MGI Symbol;Acc:MGI:2142134]	-	108167440	-1.21735	1.29257	-5.56647	9.90057e-05	0.00472257	1.44727	down	KOVeh_vs_WTVeh
ENSMUSG00000026697	Myoc	1	162639155	162649693	+	2074	protein_coding	myocilin [Source:MGI Symbol;Acc:MGI:1202864]	-	17926	-2.45207	-0.628289	-5.55707	0.000100567	0.00476614	0.494892	down	KOVeh_vs_WTVeh
ENSMUSG00000002332	Dhrs1	14	55739020	55745690	-	2760	protein_coding	dehydrogenase/reductase (SDR family) member 1 [Source:MGI Symbol;Acc:MGI:1196314]	-	52585	-0.560306	6.45049	-5.55695	0.000100585	0.00476614	1.27218	down	KOVeh_vs_WTVeh
ENSMUSG00000003420	Fcgrt	7	45092990	45103851	-	2102	protein_coding	Fc receptor, IgG, alpha chain transporter [Source:MGI Symbol;Acc:MGI:103017]	-	14132	-0.600601	4.75917	-5.55208	0.000101405	0.00478911	1.40779	down	KOVeh_vs_WTVeh
ENSMUSG00000016346	Kcnq2	2	181075579	181135300	-	16273	protein_coding	potassium voltage-gated channel, subfamily Q, member 2 [Source:MGI Symbol;Acc:MGI:1309503]	-	16536	0.35184	8.72414	5.54415	0.000102754	0.00482274	1.21036	up	KOVeh_vs_WTVeh
ENSMUSG00000031402	Mpp1	X	75109733	75131016	-	5343	protein_coding	membrane protein, palmitoylated [Source:MGI Symbol;Acc:MGI:105941]	-	17524	-0.579166	5.31331	-5.54393	0.000102791	0.00482274	1.33762	down	KOVeh_vs_WTVeh
ENSMUSG00000064337	mt-Rnr1	MT	70	1024	+	955	Mt_rRNA	mitochondrially encoded 12S rRNA [Source:MGI Symbol;Acc:MGI:102493]	-	17724	0.401108	10.1847	5.53375	0.00010455	0.00486756	1.19331	up	KOVeh_vs_WTVeh
ENSMUSG00000030403	Vasp	7	19256929	19271817	-	2617	protein_coding	vasodilator-stimulated phosphoprotein [Source:MGI Symbol;Acc:MGI:109268]	-	22323	-0.48369	4.7902	-5.53329	0.000104629	0.00486756	1.39517	down	KOVeh_vs_WTVeh
ENSMUSG00000017144	Rnd3	2	51130438	51149111	-	4432	protein_coding	Rho family GTPase 3 [Source:MGI Symbol;Acc:MGI:1921444]	-	74194	-0.637096	5.31663	-5.53251	0.000104766	0.00486756	1.33562	down	KOVeh_vs_WTVeh
ENSMUSG00000060882	Kcnd2	6	21215503	21729805	+	5152	protein_coding	potassium voltage-gated channel, Shal-related family, member 2 [Source:MGI Symbol;Acc:MGI:102663]	-	16508	0.367469	6.04839	5.52686	0.000105758	0.00489771	1.2334	up	KOVeh_vs_WTVeh
ENSMUSG00000001665	Gstt3	10	75774115	75781414	-	3842	protein_coding	glutathione S-transferase, theta 3 [Source:MGI Symbol;Acc:MGI:2143526]	-	103140	-1.20648	0.867609	-5.52392	0.000106278	0.00489839	1.25221	down	KOVeh_vs_WTVeh
ENSMUSG00000019942	Cdk1	10	69335146	69352938	-	4934	protein_coding	cyclin-dependent kinase 1 [Source:MGI Symbol;Acc:MGI:88351]	-	12534	-0.922894	3.49244	-5.52291	0.000106457	0.00489839	1.53705	down	KOVeh_vs_WTVeh
ENSMUSG00000024909	Efemp2	19	5473973	5481853	+	2648	protein_coding	epidermal growth factor-containing fibulin-like extracellular matrix protein 2 [Source:MGI Symbol;Acc:MGI:1891209]	-	58859	-0.856748	5.28199	-5.56557	0.000107756	0.00492927	1.33004	down	KOVeh_vs_WTVeh
ENSMUSG00000030339	Ltbr	6	125306571	125313885	-	2354	protein_coding	lymphotoxin B receptor [Source:MGI Symbol;Acc:MGI:104875]	-	17000	-0.484628	4.56614	-5.51531	0.000107817	0.00492927	1.39658	down	KOVeh_vs_WTVeh
ENSMUSG00000028333	Anp32b	4	46450902	46472657	+	1716	protein_coding	acidic (leucine-rich) nuclear phosphoprotein 32 family, member B [Source:MGI Symbol;Acc:MGI:1914878]	-	67628	-0.35655	6.38299	-5.50834	0.000109079	0.0049711	1.18882	down	KOVeh_vs_WTVeh
ENSMUSG00000042745	Id1	2	152736251	152737410	+	1160	protein_coding	inhibitor of DNA binding 1 [Source:MGI Symbol;Acc:MGI:96396]	bHLH	15901	-0.954492	5.20381	-5.57691	0.000110721	0.00501995	1.33306	down	KOVeh_vs_WTVeh
ENSMUSG00000041014	Nrg3	14	38368952	39473088	-	6817	protein_coding	neuregulin 3 [Source:MGI Symbol;Acc:MGI:1097165]	-	18183	0.358876	5.44288	5.49774	0.000111029	0.00501995	1.22958	up	KOVeh_vs_WTVeh
ENSMUSG00000031202	Rab39b	X	75572046	75578231	-	3401	protein_coding	RAB39B, member RAS oncogene family [Source:MGI Symbol;Acc:MGI:1915040]	-	67790	0.388354	5.45316	5.49681	0.000111204	0.00501995	1.2275	up	KOVeh_vs_WTVeh
ENSMUSG00000022912	Pros1	16	62854307	62929346	+	4088	protein_coding	protein S (alpha) [Source:MGI Symbol;Acc:MGI:1095733]	-	19128	-0.612652	5.34926	-5.48546	0.000113335	0.00510009	1.25283	down	KOVeh_vs_WTVeh
ENSMUSG00000050989	Selenon	4	134537892	134552166	-	3619	protein_coding	selenoprotein N [Source:MGI Symbol;Acc:MGI:2151208]	-	74777	-0.319173	5.38322	-5.48084	0.000114216	0.00510552	1.22392	down	KOVeh_vs_WTVeh
ENSMUSG00000022686	B3gnt5	16	19760208	19772753	+	5197	protein_coding	UDP-GlcNAc:betaGal beta-1,3-N-acetylglucosaminyltransferase 5 [Source:MGI Symbol;Acc:MGI:2137302]	-	108105	-0.54094	4.25666	-5.48012	0.000114354	0.00510552	1.37545	down	KOVeh_vs_WTVeh
ENSMUSG00000050288	Fzd2	11	102604396	102608058	+	3663	protein_coding	frizzled class receptor 2 [Source:MGI Symbol;Acc:MGI:1888513]	-	57265	-0.746805	4.72884	-5.47821	0.00011472	0.00510552	1.3128	down	KOVeh_vs_WTVeh
ENSMUSG00000019539	Rcn3	7	45082913	45092221	-	1717	protein_coding	reticulocalbin 3, EF-hand calcium binding domain [Source:MGI Symbol;Acc:MGI:1277122]	-	52377	-0.62429	5.04322	-5.47736	0.000114883	0.00510552	1.2592	down	KOVeh_vs_WTVeh
ENSMUSG00000025876	Unc5a	13	54949411	55006018	+	4168	protein_coding	unc-5 netrin receptor A [Source:MGI Symbol;Acc:MGI:894682]	-	107448	0.309391	7.12229	5.47471	0.000115395	0.0051109	1.10043	up	KOVeh_vs_WTVeh
ENSMUSG00000028465	Tln1	4	43531519	43562691	-	9801	protein_coding	talin 1 [Source:MGI Symbol;Acc:MGI:1099832]	-	21894	-0.673873	6.61347	-5.50029	0.000115718	0.0051109	1.13509	down	KOVeh_vs_WTVeh
ENSMUSG00000000552	Zfp385a	15	103313895	103340093	-	2515	protein_coding	zinc finger protein 385A [Source:MGI Symbol;Acc:MGI:1352495]	-	29813	-0.40199	5.66962	-5.4706	0.000116191	0.00511599	1.17513	down	KOVeh_vs_WTVeh
ENSMUSG00000031772	Cntnap4	8	112570043	112882717	+	6281	protein_coding	contactin associated protein-like 4 [Source:MGI Symbol;Acc:MGI:2183572]	-	170571	0.451059	4.71664	5.46417	0.000117452	0.00514254	1.23933	up	KOVeh_vs_WTVeh
ENSMUSG00000071637	Cebpd	16	15887286	15891031	+	3746	protein_coding	CCAAT/enhancer binding protein (C/EBP), delta [Source:MGI Symbol;Acc:MGI:103573]	-	12609	-0.956375	4.68758	-5.50163	0.000117513	0.00514254	1.32911	down	KOVeh_vs_WTVeh
ENSMUSG00000050334	C130071C03Rik	13	83721381	83884194	+	5664	lincRNA	RIKEN cDNA C130071C03 gene [Source:MGI Symbol;Acc:MGI:2443574]	-	320203	0.360471	6.31293	5.45987	0.000118302	0.0051613	1.10198	up	KOVeh_vs_WTVeh
ENSMUSG00000005803	Sqor	2	122765237	122809569	+	4084	protein_coding	sulfide quinone oxidoreductase [Source:MGI Symbol;Acc:MGI:1929899]	-	59010	-0.664758	2.08294	-5.45372	0.00011953	0.00519901	1.43609	down	KOVeh_vs_WTVeh
ENSMUSG00000015714	Cers2	3	95314791	95323599	+	3676	protein_coding	ceramide synthase 2 [Source:MGI Symbol;Acc:MGI:1924143]	Homeobox	76893	-0.457886	5.92898	-5.44003	0.000122309	0.00530375	1.10705	down	KOVeh_vs_WTVeh
ENSMUSG00000027306	Nusap1	2	119618298	119651244	+	4059	protein_coding	nucleolar and spindle associated protein 1 [Source:MGI Symbol;Acc:MGI:2675669]	-	108907	-0.55351	3.51562	-5.43036	0.000124315	0.0053655	1.37629	down	KOVeh_vs_WTVeh
ENSMUSG00000058897	Col25a1	3	130131501	130599877	+	12947	protein_coding	collagen, type XXV, alpha 1 [Source:MGI Symbol;Acc:MGI:1924268]	-	77018	0.395838	5.30901	5.42956	0.000124483	0.0053655	1.12171	up	KOVeh_vs_WTVeh
ENSMUSG00000028961	Pgd	4	149149991	149166771	-	6447	protein_coding	phosphogluconate dehydrogenase [Source:MGI Symbol;Acc:MGI:97553]	-	110208	-0.415516	6.55182	-5.42369	0.000125717	0.0053741	1.03526	down	KOVeh_vs_WTVeh
ENSMUSG00000052310	Slc39a1	3	90248172	90253612	+	2364	protein_coding	solute carrier family 39 (zinc transporter), member 1 [Source:MGI Symbol;Acc:MGI:1353474]	-	30791	-0.423914	6.39399	-5.42328	0.000125804	0.0053741	1.04565	down	KOVeh_vs_WTVeh
ENSMUSG00000032109	Nlrx1	9	44252717	44268599	-	5750	protein_coding	NLR family member X1 [Source:MGI Symbol;Acc:MGI:2429611]	-	270151	-0.766163	2.7498	-5.42326	0.000125809	0.0053741	1.40837	down	KOVeh_vs_WTVeh
ENSMUSG00000054728	Phactr1	13	42680623	43138526	+	9611	protein_coding	phosphatase and actin regulator 1 [Source:MGI Symbol;Acc:MGI:2659021]	-	218194	0.389722	7.50115	5.41728	0.000127082	0.00539394	0.99613	up	KOVeh_vs_WTVeh
ENSMUSG00000073982	Rhog	7	102239123	102256054	-	1420	protein_coding	ras homolog family member G [Source:MGI Symbol;Acc:MGI:1928370]	-	56212	-0.668215	3.4936	-5.41582	0.000127395	0.00539394	1.35663	down	KOVeh_vs_WTVeh
ENSMUSG00000020189	Osbpl8	10	111164752	111297249	+	9401	protein_coding	oxysterol binding protein-like 8 [Source:MGI Symbol;Acc:MGI:2443807]	-	237542	0.327451	6.85102	5.41464	0.000127647	0.00539394	1.00141	up	KOVeh_vs_WTVeh
ENSMUSG00000030283	St8sia1	6	142821545	142964452	-	9341	protein_coding	ST8 alpha-N-acetyl-neuraminide alpha-2,8-sialyltransferase 1 [Source:MGI Symbol;Acc:MGI:106011]	-	20449	0.468963	5.29313	5.41326	0.000127945	0.00539394	1.10763	up	KOVeh_vs_WTVeh
ENSMUSG00000041220	Elovl6	3	129532355	129638495	+	6431	protein_coding	ELOVL family member 6, elongation of long chain fatty acids (yeast) [Source:MGI Symbol;Acc:MGI:2156528]	-	170439	0.30203	7.33511	5.41058	0.000128524	0.00539394	0.986212	up	KOVeh_vs_WTVeh
ENSMUSG00000042626	Shc1	3	89418443	89430027	+	5645	protein_coding	src homology 2 domain-containing transforming protein C1 [Source:MGI Symbol;Acc:MGI:98296]	-	20416	-0.344459	5.67716	-5.41053	0.000128535	0.00539394	1.07024	down	KOVeh_vs_WTVeh
ENSMUSG00000044783	Hjurp	1	88262471	88277633	-	8331	protein_coding	Holliday junction recognition protein [Source:MGI Symbol;Acc:MGI:2685821]	-	381280	-0.352999	6.37715	-5.40794	0.000129097	0.00540169	1.01741	down	KOVeh_vs_WTVeh
ENSMUSG00000035274	Tpbg	9	85842380	85847040	+	3828	protein_coding	trophoblast glycoprotein [Source:MGI Symbol;Acc:MGI:1341264]	-	21983	-0.758371	4.02591	-5.40048	0.00013073	0.00545406	1.28566	down	KOVeh_vs_WTVeh
ENSMUSG00000027634	Ndrg3	2	156927345	156992056	-	8388	protein_coding	N-myc downstream regulated gene 3 [Source:MGI Symbol;Acc:MGI:1352499]	-	29812	0.272823	8.92438	5.39841	0.000131186	0.00545527	0.959086	up	KOVeh_vs_WTVeh
ENSMUSG00000021811	Dnajc9	14	20384638	20388910	-	2377	protein_coding	DnaJ heat shock protein family (Hsp40) member C9 [Source:MGI Symbol;Acc:MGI:1915326]	-	108671	-0.399	4.79566	-5.3953	0.000131878	0.00545527	1.15531	down	KOVeh_vs_WTVeh
ENSMUSG00000003779	Kif20a	18	34624624	34633265	+	3796	protein_coding	kinesin family member 20A [Source:MGI Symbol;Acc:MGI:1201682]	-	19348	-0.874209	3.12147	-5.39519	0.000131903	0.00545527	1.35096	down	KOVeh_vs_WTVeh
ENSMUSG00000040204	Pclaf	9	65890237	65903266	+	4813	protein_coding	PCNA clamp associated factor [Source:MGI Symbol;Acc:MGI:1915276]	-	68026	-0.98096	3.28598	-5.39153	0.000132719	0.00547297	1.34197	down	KOVeh_vs_WTVeh
ENSMUSG00000024660	Incenp	19	9872297	9899533	-	3217	protein_coding	inner centromere protein [Source:MGI Symbol;Acc:MGI:1313288]	-	16319	-0.534465	4.14427	-5.38985	0.000133095	0.00547297	1.24239	down	KOVeh_vs_WTVeh
ENSMUSG00000020743	Mif4gd	11	115607918	115612969	-	2010	protein_coding	MIF4G domain containing [Source:MGI Symbol;Acc:MGI:1916924]	-	69674	-0.608834	3.76068	-5.38703	0.00013373	0.00548331	1.27718	down	KOVeh_vs_WTVeh
ENSMUSG00000029913	Prdm5	6	65778988	65937010	+	9295	protein_coding	PR domain containing 5 [Source:MGI Symbol;Acc:MGI:1918029]	zf-C2H2	70779	-0.763073	2.58049	-5.37773	0.000135846	0.00555418	1.33611	down	KOVeh_vs_WTVeh
ENSMUSG00000041431	Ccnb1	13	100778650	100786570	-	4217	protein_coding	cyclin B1 [Source:MGI Symbol;Acc:MGI:88302]	-	268697	-1.06427	3.39935	-5.37538	0.000136388	0.00556043	1.31123	down	KOVeh_vs_WTVeh
ENSMUSG00000029703	Lrwd1	5	136122772	136136074	-	6943	protein_coding	leucine-rich repeats and WD repeat domain containing 1 [Source:MGI Symbol;Acc:MGI:1918985]	-	71735	-0.642594	4.16836	-5.37333	0.00013686	0.00556156	1.19709	down	KOVeh_vs_WTVeh
ENSMUSG00000032850	Rnft2	5	118190736	118245116	-	5593	protein_coding	ring finger protein, transmembrane 2 [Source:MGI Symbol;Acc:MGI:2442859]	-	269695	0.326035	7.15711	5.37162	0.000137256	0.00556156	0.921437	up	KOVeh_vs_WTVeh
ENSMUSG00000053644	Aldh7a1	18	56509687	56572951	-	5181	protein_coding	aldehyde dehydrogenase family 7, member A1 [Source:MGI Symbol;Acc:MGI:108186]	-	110695	-0.475225	6.63581	-5.37022	0.000137582	0.00556156	0.941209	down	KOVeh_vs_WTVeh
ENSMUSG00000062760	Shisal1	15	84379203	84447097	-	6551	protein_coding	shisa like 1 [Source:MGI Symbol;Acc:MGI:1919551]	-	72301	0.40206	6.60904	5.36383	0.000139077	0.00560617	0.925579	up	KOVeh_vs_WTVeh
ENSMUSG00000004562	Arhgef40	14	51984719	52006251	+	10366	protein_coding	Rho guanine nucleotide exchange factor (GEF) 40 [Source:MGI Symbol;Acc:MGI:2685515]	-	268739	-0.371929	6.04699	-5.35072	0.000142196	0.00571582	0.94293	down	KOVeh_vs_WTVeh
ENSMUSG00000041143	Tmco4	4	138972888	139059171	+	3596	protein_coding	transmembrane and coiled-coil domains 4 [Source:MGI Symbol;Acc:MGI:1924306]	-	77056	-0.772511	2.39135	-5.34663	0.000143185	0.00573938	1.28367	down	KOVeh_vs_WTVeh
ENSMUSG00000039450	Dcxr	11	120725399	120727281	-	1144	protein_coding	dicarbonyl L-xylulose reductase [Source:MGI Symbol;Acc:MGI:1915130]	-	67880	-0.687651	4.0398	-5.34432	0.000143746	0.00573938	1.18829	down	KOVeh_vs_WTVeh
ENSMUSG00000028068	Iqgap3	3	88081971	88121048	+	11384	protein_coding	IQ motif containing GTPase activating protein 3 [Source:MGI Symbol;Acc:MGI:3028642]	-	404710	-1.22006	2.68302	-5.34083	0.000144598	0.00573938	1.27859	down	KOVeh_vs_WTVeh
ENSMUSG00000022297	Fzd6	15	39006034	39038188	+	4818	protein_coding	frizzled class receptor 6 [Source:MGI Symbol;Acc:MGI:108474]	-	14368	-0.839467	3.9075	-5.34053	0.000144671	0.00573938	1.17649	down	KOVeh_vs_WTVeh
ENSMUSG00000055013	Agap1	1	89454806	89897617	+	17559	protein_coding	ArfGAP with GTPase domain, ankyrin repeat and PH domain 1 [Source:MGI Symbol;Acc:MGI:2653690]	-	347722	0.330372	7.22541	5.34006	0.000144788	0.00573938	0.867662	up	KOVeh_vs_WTVeh
ENSMUSG00000028607	Cpt2	4	107903981	107923610	-	2391	protein_coding	carnitine palmitoyltransferase 2 [Source:MGI Symbol;Acc:MGI:109176]	-	12896	-0.662437	3.40567	-5.33657	0.000145646	0.00575745	1.22976	down	KOVeh_vs_WTVeh
ENSMUSG00000063558	Aox1	1	58029931	58106413	+	8690	protein_coding	aldehyde oxidase 1 [Source:MGI Symbol;Acc:MGI:88035]	-	11761	-0.59754	5.48798	-5.33335	0.000146444	0.00575792	0.970516	down	KOVeh_vs_WTVeh
ENSMUSG00000020654	Adcy3	12	4133103	4213525	+	6246	protein_coding	adenylate cyclase 3 [Source:MGI Symbol;Acc:MGI:99675]	-	104111	0.301854	5.85401	5.33327	0.000146463	0.00575792	0.911346	up	KOVeh_vs_WTVeh
ENSMUSG00000032602	Slc25a20	9	108662088	108684641	+	4844	protein_coding	solute carrier family 25 (mitochondrial carnitine/acylcarnitine translocase), member 20 [Source:MGI Symbol;Acc:MGI:1928738]	-	57279	-0.565028	4.52717	-5.33077	0.000147085	0.00575799	1.08871	down	KOVeh_vs_WTVeh
ENSMUSG00000096847	Tmem151b	17	45541952	45549677	-	4839	protein_coding	transmembrane protein 151B [Source:MGI Symbol;Acc:MGI:2685169]	-	210573	0.360089	6.52497	5.32531	0.000148454	0.00575799	0.859085	up	KOVeh_vs_WTVeh
ENSMUSG00000026837	Col5a1	2	27886425	28039514	+	8490	protein_coding	collagen, type V, alpha 1 [Source:MGI Symbol;Acc:MGI:88457]	-	12831	-0.617032	6.7387	-5.3398	0.000148749	0.00575799	0.876971	down	KOVeh_vs_WTVeh
ENSMUSG00000060988	Galnt13	2	54436317	55118309	+	7810	protein_coding	polypeptide N-acetylgalactosaminyltransferase 13 [Source:MGI Symbol;Acc:MGI:2139447]	-	271786	0.560025	3.71048	5.32364	0.000148874	0.00575799	1.16134	up	KOVeh_vs_WTVeh
ENSMUSG00000027907	S100a11	3	93520488	93526287	+	511	protein_coding	S100 calcium binding protein A11 [Source:MGI Symbol;Acc:MGI:1338798]	-	20195	-1.11629	5.30998	-5.40371	0.000149166	0.00575799	1.03453	down	KOVeh_vs_WTVeh
ENSMUSG00000026173	Plcd4	1	74542888	74567794	+	7045	protein_coding	phospholipase C, delta 4 [Source:MGI Symbol;Acc:MGI:107469]	-	18802	-0.774232	5.3214	-5.34881	0.000149777	0.00575799	0.985293	down	KOVeh_vs_WTVeh
ENSMUSG00000031681	Smad1	8	79338395	79399518	-	6262	protein_coding	SMAD family member 1 [Source:MGI Symbol;Acc:MGI:109452]	MH1	17125	-0.443874	5.07024	-5.31866	0.000150139	0.00575799	0.991492	down	KOVeh_vs_WTVeh
ENSMUSG00000050410	Tcf19	17	35512734	35516824	-	1782	protein_coding	transcription factor 19 [Source:MGI Symbol;Acc:MGI:103180]	-	106795	-0.949248	2.77532	-5.31504	0.000151065	0.00575799	1.238	down	KOVeh_vs_WTVeh
ENSMUSG00000035439	Haus8	8	71248561	71272934	-	5278	protein_coding	4HAUS augmin-like complex, subunit 8 [Source:MGI Symbol;Acc:MGI:1923728]	-	76478	-0.495204	3.41269	-5.31397	0.00015134	0.00575799	1.18626	down	KOVeh_vs_WTVeh
ENSMUSG00000000555	Itga5	15	103344286	103366763	-	4933	protein_coding	integrin alpha 5 (fibronectin receptor alpha) [Source:MGI Symbol;Acc:MGI:96604]	-	16402	-0.808411	4.28334	-5.31351	0.000151457	0.00575799	1.10288	down	KOVeh_vs_WTVeh
ENSMUSG00000027378	Nphp1	2	127740732	127788897	-	2708	protein_coding	nephronophthisis 1 (juvenile) homolog (human) [Source:MGI Symbol;Acc:MGI:1858233]	-	53885	-0.5944	4.9618	-5.3135	0.000151459	0.00575799	0.989054	down	KOVeh_vs_WTVeh
ENSMUSG00000028394	Pole3	4	62522649	62525068	-	2040	protein_coding	polymerase (DNA directed), epsilon 3 (p17 subunit) [Source:MGI Symbol;Acc:MGI:1933378]	-	59001	-0.308852	5.2225	-5.31309	0.000151564	0.00575799	0.951416	down	KOVeh_vs_WTVeh
ENSMUSG00000097183	Gm17501	3	145650312	145677580	+	2130	lincRNA	predicted gene, 17501 [Source:MGI Symbol;Acc:MGI:4937135]	-	100216343	-1.07358	1.6852	-5.31133	0.000152017	0.00575799	1.15468	down	KOVeh_vs_WTVeh
ENSMUSG00000032431	Crtap	9	114375134	114390675	-	1772	protein_coding	cartilage associated protein [Source:MGI Symbol;Acc:MGI:1891221]	-	56693	-0.42329	4.89881	-5.31053	0.000152225	0.00575799	0.989846	down	KOVeh_vs_WTVeh
ENSMUSG00000027379	Bub1	2	127801122	127831865	-	4354	protein_coding	BUB1, mitotic checkpoint serine/threonine kinase [Source:MGI Symbol;Acc:MGI:1100510]	-	12235	-1.00039	2.33615	-5.30886	0.000152659	0.00575799	1.22321	down	KOVeh_vs_WTVeh
ENSMUSG00000074151	Nlrc5	8	94434356	94527272	+	8493	protein_coding	NLR family, CARD domain containing 5 [Source:MGI Symbol;Acc:MGI:3612191]	-	434341	-0.87549	1.68468	-5.30792	0.000152903	0.00575799	1.15482	down	KOVeh_vs_WTVeh
ENSMUSG00000071547	Nt5dc2	14	31131053	31139124	+	2378	protein_coding	5'-nucleotidase domain containing 2 [Source:MGI Symbol;Acc:MGI:1917271]	-	70021	-0.803677	4.63744	-5.31814	0.000153646	0.00577081	1.03976	down	KOVeh_vs_WTVeh
ENSMUSG00000075478	Slitrk1	14	108908800	108914158	-	5359	protein_coding	SLIT and NTRK-like family, member 1 [Source:MGI Symbol;Acc:MGI:2679446]	-	76965	0.393535	5.8118	5.29679	0.000155822	0.0058248	0.849928	up	KOVeh_vs_WTVeh
ENSMUSG00000039826	Trub2	2	29761224	29788502	-	6316	protein_coding	TruB pseudouridine (psi) synthase family member 2 [Source:MGI Symbol;Acc:MGI:2442186]	-	227682	0.354892	4.9646	5.2965	0.000155898	0.0058248	0.948561	up	KOVeh_vs_WTVeh
ENSMUSG00000020435	Osbp2	11	3703731	3863903	-	6361	protein_coding	oxysterol binding protein 2 [Source:MGI Symbol;Acc:MGI:1921559]	-	74309	0.287208	6.21024	5.29326	0.000156759	0.00584023	0.816114	up	KOVeh_vs_WTVeh
ENSMUSG00000049583	Grm5	7	87584168	88134907	+	10247	protein_coding	glutamate receptor, metabotropic 5 [Source:MGI Symbol;Acc:MGI:1351342]	-	108071	0.516127	7.88059	5.29189	0.000157127	0.00584023	0.776695	up	KOVeh_vs_WTVeh
ENSMUSG00000037313	Tacc3	5	33658128	33678995	+	3552	protein_coding	transforming, acidic coiled-coil containing protein 3 [Source:MGI Symbol;Acc:MGI:1341163]	-	21335	-0.615299	3.8832	-5.28509	0.000158954	0.00586722	1.09464	down	KOVeh_vs_WTVeh
ENSMUSG00000006369	Fbln1	15	85205949	85286535	+	4368	protein_coding	fibulin 1 [Source:MGI Symbol;Acc:MGI:95487]	-	14114	-1.24074	5.40121	-5.365	0.000158957	0.00586722	0.941214	down	KOVeh_vs_WTVeh
ENSMUSG00000007041	Clic1	17	35049966	35058749	+	1799	protein_coding	chloride intracellular channel 1 [Source:MGI Symbol;Acc:MGI:2148924]	-	114584	-0.925397	5.35059	-5.36451	0.000159083	0.00586722	0.938798	down	KOVeh_vs_WTVeh
ENSMUSG00000026686	Lmx1a	1	167689237	167848741	+	3396	protein_coding	LIM homeobox transcription factor 1 alpha [Source:MGI Symbol;Acc:MGI:1888519]	Homeobox	110648	-1.00287	1.80415	-5.27762	0.000160989	0.00592213	1.11806	down	KOVeh_vs_WTVeh
ENSMUSG00000038312	Edem2	2	155701677	155729475	-	3463	protein_coding	ER degradation enhancer, mannosidase alpha-like 2 [Source:MGI Symbol;Acc:MGI:1915540]	-	108687	-0.350016	4.41776	-5.27613	0.0001614	0.00592213	0.99443	down	KOVeh_vs_WTVeh
ENSMUSG00000025268	Maged2	X	150806370	150814345	-	3239	protein_coding	melanoma antigen, family D, 2 [Source:MGI Symbol;Acc:MGI:1933391]	-	80884	-0.33495	6.63548	-5.27271	0.000162341	0.00593045	0.765414	down	KOVeh_vs_WTVeh
ENSMUSG00000002249	Tead3	17	28331671	28350817	-	6714	protein_coding	TEA domain family member 3 [Source:MGI Symbol;Acc:MGI:109241]	TEA	21678	-0.727961	3.63279	-5.2723	0.000162455	0.00593045	1.10811	down	KOVeh_vs_WTVeh
ENSMUSG00000010803	Gabra1	11	42130939	42182930	-	7326	protein_coding	gamma-aminobutyric acid (GABA) A receptor, subunit alpha 1 [Source:MGI Symbol;Acc:MGI:95613]	-	14394	0.423576	6.29768	5.26945	0.000163246	0.00594415	0.766679	up	KOVeh_vs_WTVeh
ENSMUSG00000026749	Nek6	2	38511643	38594606	+	10714	protein_coding	NIMA (never in mitosis gene a)-related expressed kinase 6 [Source:MGI Symbol;Acc:MGI:1891638]	-	59126	-0.399622	7.04411	-5.26458	0.000164607	0.00597072	0.742763	down	KOVeh_vs_WTVeh
ENSMUSG00000023017	Asic1	15	99670368	99701130	+	5740	protein_coding	acid-sensing (proton-gated) ion channel 1 [Source:MGI Symbol;Acc:MGI:1194915]	-	11419	0.309682	5.89045	5.26386	0.00016481	0.00597072	0.789933	up	KOVeh_vs_WTVeh
ENSMUSG00000051098	Mblac2	13	81711341	81753275	+	3957	protein_coding	metallo-beta-lactamase domain containing 2 [Source:MGI Symbol;Acc:MGI:1920102]	-	72852	0.270177	6.01513	5.25986	0.000165937	0.00599638	0.773161	up	KOVeh_vs_WTVeh
ENSMUSG00000015501	Hivep2	10	13966075	14151374	+	13720	protein_coding	human immunodeficiency virus type I enhancer binding protein 2 [Source:MGI Symbol;Acc:MGI:1338076]	zf-C2H2	15273	0.355773	7.85175	5.253	0.000167891	0.00604821	0.70897	up	KOVeh_vs_WTVeh
ENSMUSG00000028108	Ecm1	3	95734147	95739569	-	2521	protein_coding	extracellular matrix protein 1 [Source:MGI Symbol;Acc:MGI:103060]	-	13601	-0.525081	3.82458	-5.25006	0.000168736	0.00604821	1.0485	down	KOVeh_vs_WTVeh
ENSMUSG00000033453	Adamts15	9	30899155	30922452	-	10363	protein_coding	a disintegrin-like and metallopeptidase (reprolysin type) with thrombospondin type 1 motif, 15 [Source:MGI Symbol;Acc:MGI:2449569]	-	235130	-0.549496	5.79437	-5.24924	0.00016897	0.00604821	0.780384	down	KOVeh_vs_WTVeh
ENSMUSG00000030302	Atp2b2	6	113743831	114042613	-	12612	protein_coding	ATPase, Ca++ transporting, plasma membrane 2 [Source:MGI Symbol;Acc:MGI:105368]	-	11941	0.363925	8.09137	5.24892	0.000169062	0.00604821	0.700765	up	KOVeh_vs_WTVeh
ENSMUSG00000061607	Mdc1	17	35841515	35859670	+	7421	protein_coding	mediator of DNA damage checkpoint 1 [Source:MGI Symbol;Acc:MGI:3525201]	-	240087	-0.486455	4.47762	-5.2459	0.000169937	0.00606201	0.955444	down	KOVeh_vs_WTVeh
ENSMUSG00000029723	Tsc22d4	5	137745730	137768450	+	7509	protein_coding	TSC22 domain family, member 4 [Source:MGI Symbol;Acc:MGI:1926079]	-	78829	-0.53169	6.27173	-5.24456	0.000170328	0.00606201	0.750639	down	KOVeh_vs_WTVeh
ENSMUSG00000001228	Uhrf1	17	56303321	56323486	+	4259	protein_coding	ubiquitin-like, containing PHD and RING finger domains, 1 [Source:MGI Symbol;Acc:MGI:1338889]	-	18140	-0.734245	3.4483	-5.24321	0.000170719	0.00606201	1.08705	down	KOVeh_vs_WTVeh
ENSMUSG00000034349	Smc4	3	69004738	69034623	+	5210	protein_coding	structural maintenance of chromosomes 4 [Source:MGI Symbol;Acc:MGI:1917349]	-	70099	-0.631159	5.14102	-5.23928	0.000171871	0.00607609	0.844862	down	KOVeh_vs_WTVeh
ENSMUSG00000002416	Ndufb2	6	39592574	39603382	+	5628	protein_coding	NADH:ubiquinone oxidoreductase subunit B2 [Source:MGI Symbol;Acc:MGI:1915448]	-	68198	0.445058	3.60029	5.23696	0.000172554	0.00607609	1.0236	up	KOVeh_vs_WTVeh
ENSMUSG00000073599	Ecscr	18	35713086	35722356	-	1680	protein_coding	endothelial cell surface expressed chemotaxis and apoptosis regulator [Source:MGI Symbol;Acc:MGI:1915795]	-	68545	-1.01793	1.32361	-5.23604	0.000172824	0.00607609	0.983754	down	KOVeh_vs_WTVeh
ENSMUSG00000063239	Grm4	17	27422387	27521403	-	5977	protein_coding	glutamate receptor, metabotropic 4 [Source:MGI Symbol;Acc:MGI:1351341]	-	268934	0.387367	4.6756	5.2347	0.000173221	0.00607609	0.868987	up	KOVeh_vs_WTVeh
ENSMUSG00000040125	Gpr26	7	131966460	131994405	+	11571	protein_coding	G protein-coupled receptor 26 [Source:MGI Symbol;Acc:MGI:2441758]	-	233919	0.439083	6.6912	5.23397	0.000173438	0.00607609	0.691287	up	KOVeh_vs_WTVeh
ENSMUSG00000067377	Tspan6	X	133891068	133898429	-	2060	protein_coding	tetraspanin 6 [Source:MGI Symbol;Acc:MGI:1926264]	-	56496	-0.380712	5.75261	-5.23321	0.000173663	0.00607609	0.762125	down	KOVeh_vs_WTVeh
ENSMUSG00000026701	Prdx6	1	161240112	161251219	-	4804	protein_coding	peroxiredoxin 6 [Source:MGI Symbol;Acc:MGI:894320]	-	11758	-1.05788	8.90173	-5.30953	0.00017418	0.0060793	0.699121	down	KOVeh_vs_WTVeh
ENSMUSG00000030934	Oat	7	132557478	132576398	-	2360	protein_coding	ornithine aminotransferase [Source:MGI Symbol;Acc:MGI:97394]	-	18242	-0.36234	7.16333	-5.22713	0.000175476	0.00610965	0.672342	down	KOVeh_vs_WTVeh
ENSMUSG00000033510	Otud7a	7	63444751	63759028	+	3619	protein_coding	OTU domain containing 7A [Source:MGI Symbol;Acc:MGI:2158505]	-	170711	0.297909	5.55492	5.22287	0.000176759	0.00613937	0.750163	up	KOVeh_vs_WTVeh
ENSMUSG00000022816	Fstl1	16	37776873	37836514	+	4914	protein_coding	follistatin-like 1 [Source:MGI Symbol;Acc:MGI:102793]	-	14314	-0.823916	9.05722	-5.29701	0.000177826	0.00615774	0.67736	down	KOVeh_vs_WTVeh
ENSMUSG00000027624	Epb41l1	2	156420909	156543214	+	11530	protein_coding	erythrocyte membrane protein band 4.1 like 1 [Source:MGI Symbol;Acc:MGI:103010]	-	13821	0.304614	8.82946	5.2183	0.000178148	0.00615774	0.645292	up	KOVeh_vs_WTVeh
ENSMUSG00000026683	Nuf2	1	169497934	169531464	-	6341	protein_coding	NUF2, NDC80 kinetochore complex component [Source:MGI Symbol;Acc:MGI:1914227]	-	66977	-0.993781	3.18176	-5.21037	0.000180583	0.00620637	1.0499	down	KOVeh_vs_WTVeh
ENSMUSG00000021222	Dcaf4	12	83520466	83541920	+	3633	protein_coding	DDB1 and CUL4 associated factor 4 [Source:MGI Symbol;Acc:MGI:1921078]	-	73828	-0.347169	4.47496	-5.20923	0.000180936	0.00620637	0.872238	down	KOVeh_vs_WTVeh
ENSMUSG00000028962	Slc4a2	5	24423837	24440950	+	8322	protein_coding	solute carrier family 4 (anion exchanger), member 2 [Source:MGI Symbol;Acc:MGI:109351]	-	20535	-0.392453	5.15371	-5.20909	0.000180978	0.00620637	0.791658	down	KOVeh_vs_WTVeh
ENSMUSG00000038764	Ptpn3	4	57190841	57301837	-	7238	protein_coding	protein tyrosine phosphatase, non-receptor type 3 [Source:MGI Symbol;Acc:MGI:105307]	-	545622	0.29053	5.63589	5.20401	0.000182561	0.00623495	0.703536	up	KOVeh_vs_WTVeh
ENSMUSG00000048327	Ckap2l	2	129268210	129297212	-	3137	protein_coding	cytoskeleton associated protein 2-like [Source:MGI Symbol;Acc:MGI:1917716]	-	70466	-0.989162	3.21407	-5.19741	0.000184638	0.00629086	1.02772	down	KOVeh_vs_WTVeh
ENSMUSG00000025351	Cd63	10	128900989	128912822	+	3682	protein_coding	CD63 antigen [Source:MGI Symbol;Acc:MGI:99529]	-	12512	-0.699031	6.95203	-5.24549	0.000186065	0.0063201	0.642786	down	KOVeh_vs_WTVeh
ENSMUSG00000030069	Prok2	6	99711299	99726392	-	1917	protein_coding	prokineticin 2 [Source:MGI Symbol;Acc:MGI:1354178]	-	50501	1.68557	-0.998891	5.19193	0.000186379	0.0063201	0.127646	up	KOVeh_vs_WTVeh
ENSMUSG00000075415	Fnbp1	2	31026206	31142008	-	10030	protein_coding	formin binding protein 1 [Source:MGI Symbol;Acc:MGI:109606]	-	14269	-0.391906	7.88549	-5.18629	0.000188192	0.00636651	0.5926	down	KOVeh_vs_WTVeh
ENSMUSG00000060147	Serpinb6a	13	33917918	34002794	-	5409	protein_coding	serine (or cysteine) peptidase inhibitor, clade B, member 6a [Source:MGI Symbol;Acc:MGI:103123]	-	20719	-0.452468	5.57891	-5.17467	0.000191982	0.00644176	0.672105	down	KOVeh_vs_WTVeh
ENSMUSG00000022323	Rida	15	34484021	34495255	-	3192	protein_coding	reactive intermediate imine deaminase A homolog [Source:MGI Symbol;Acc:MGI:1095401]	-	15473	-0.45441	6.04964	-5.17369	0.000192308	0.00644176	0.629556	down	KOVeh_vs_WTVeh
ENSMUSG00000034855	Cxcl10	5	92346638	92348889	-	2252	protein_coding	chemokine (C-X-C motif) ligand 10 [Source:MGI Symbol;Acc:MGI:1352450]	-	15945	-1.82303	1.85911	-5.19556	0.000192524	0.00644176	0.956329	down	KOVeh_vs_WTVeh
ENSMUSG00000029528	Pxn	5	115506676	115555987	+	8195	protein_coding	paxillin [Source:MGI Symbol;Acc:MGI:108295]	-	19303	-0.469892	5.88945	-5.17202	0.00019286	0.00644176	0.642609	down	KOVeh_vs_WTVeh
ENSMUSG00000030536	Iqgap1	7	80711583	80825974	-	16538	protein_coding	IQ motif containing GTPase activating protein 1 [Source:MGI Symbol;Acc:MGI:1352757]	-	29875	-0.658907	5.58922	-5.18546	0.00019326	0.00644176	0.681327	down	KOVeh_vs_WTVeh
ENSMUSG00000024646	Cyb5a	18	84851338	84880401	+	2143	protein_coding	cytochrome b5 type A (microsomal) [Source:MGI Symbol;Acc:MGI:1926952]	-	109672	-0.38591	5.77706	-5.1673	0.000194428	0.00644176	0.655886	down	KOVeh_vs_WTVeh
ENSMUSG00000035042	Ccl5	11	83525778	83530518	-	960	protein_coding	chemokine (C-C motif) ligand 5 [Source:MGI Symbol;Acc:MGI:98262]	-	20304	-2.63436	-1.41654	-5.16589	0.0001949	0.00644176	-0.3489	down	KOVeh_vs_WTVeh
ENSMUSG00000037605	Adgrl3	5	81020138	81825133	+	17750	protein_coding	adhesion G protein-coupled receptor L3 [Source:MGI Symbol;Acc:MGI:2441950]	-	319387	0.468251	5.6659	5.16386	0.000195583	0.00644176	0.63938	up	KOVeh_vs_WTVeh
ENSMUSG00000041000	Trim62	4	128883580	128911328	+	5015	protein_coding	tripartite motif-containing 62 [Source:MGI Symbol;Acc:MGI:1914775]	-	67525	0.323956	5.59449	5.15968	0.000196992	0.00644176	0.631314	up	KOVeh_vs_WTVeh
ENSMUSG00000027273	Snap25	2	136713453	136782428	+	6791	protein_coding	synaptosomal-associated protein 25 [Source:MGI Symbol;Acc:MGI:98331]	-	20614	0.326108	9.73767	5.15925	0.00019714	0.00644176	0.541591	up	KOVeh_vs_WTVeh
ENSMUSG00000007815	Rhoa	9	108306129	108337934	+	7494	protein_coding	ras homolog family member A [Source:MGI Symbol;Acc:MGI:1096342]	-	11848	-0.342057	7.74094	-5.15916	0.000197168	0.00644176	0.545103	down	KOVeh_vs_WTVeh
ENSMUSG00000053898	Ech1	7	28825217	28832247	+	2284	protein_coding	enoyl coenzyme A hydratase 1, peroxisomal [Source:MGI Symbol;Acc:MGI:1858208]	-	51798	-0.375553	5.57338	-5.15894	0.000197245	0.00644176	0.646339	down	KOVeh_vs_WTVeh
ENSMUSG00000023030	Slc11a2	15	100387898	100425072	-	6354	protein_coding	solute carrier family 11 (proton-coupled divalent metal ion transporters), member 2 [Source:MGI Symbol;Acc:MGI:1345279]	-	18174	-0.554726	5.91827	-5.15719	0.000197839	0.00644176	0.615704	down	KOVeh_vs_WTVeh
ENSMUSG00000028927	Padi2	4	140906344	140952586	+	5013	protein_coding	peptidyl arginine deiminase, type II [Source:MGI Symbol;Acc:MGI:1338892]	-	18600	-0.459811	4.36009	-5.1566	0.000198038	0.00644176	0.804083	down	KOVeh_vs_WTVeh
ENSMUSG00000027997	Casp6	3	129901425	129914103	+	5584	protein_coding	caspase 6 [Source:MGI Symbol;Acc:MGI:1312921]	-	12368	-0.550558	2.96092	-5.1542	0.000198857	0.00644176	0.960148	down	KOVeh_vs_WTVeh
ENSMUSG00000031938	4931406C07Rik	9	15283337	15306448	-	10871	protein_coding	RIKEN cDNA 4931406C07 gene [Source:MGI Symbol;Acc:MGI:1918234]	-	70984	-0.39874	5.29759	-5.1527	0.000199374	0.00644176	0.668575	down	KOVeh_vs_WTVeh
ENSMUSG00000024812	Tjp2	19	24094505	24225030	-	5335	protein_coding	tight junction protein 2 [Source:MGI Symbol;Acc:MGI:1341872]	-	21873	-0.395282	5.98632	-5.15139	0.000199822	0.00644176	0.597012	down	KOVeh_vs_WTVeh
ENSMUSG00000025366	Esyt1	10	128509965	128525871	-	7267	protein_coding	extended synaptotagmin-like protein 1 [Source:MGI Symbol;Acc:MGI:1344426]	-	23943	-0.89388	3.98994	-5.1622	0.000200204	0.00644176	0.854225	down	KOVeh_vs_WTVeh
ENSMUSG00000020467	Efemp1	11	28853204	28926743	+	2037	protein_coding	epidermal growth factor-containing fibulin-like extracellular matrix protein 1 [Source:MGI Symbol;Acc:MGI:1339998]	-	216616	-1.10992	4.64053	-5.22528	0.000200303	0.00644176	0.796494	down	KOVeh_vs_WTVeh
ENSMUSG00000032135	Mcam	9	44134469	44142727	+	3350	protein_coding	melanoma cell adhesion molecule [Source:MGI Symbol;Acc:MGI:1933966]	-	84004	-1.41572	2.16602	-5.14972	0.000200398	0.00644176	0.946198	down	KOVeh_vs_WTVeh
ENSMUSG00000068523	Gng5	3	146499807	146505572	+	2765	protein_coding	guanine nucleotide binding protein (G protein), gamma 5 [Source:MGI Symbol;Acc:MGI:109164]	-	14707	-0.571806	5.12942	-5.14847	0.000200829	0.00644176	0.696851	down	KOVeh_vs_WTVeh
ENSMUSG00000027187	Cat	2	103453849	103485160	-	2613	protein_coding	catalase [Source:MGI Symbol;Acc:MGI:88271]	-	12359	-0.273006	6.6748	-5.14831	0.000200885	0.00644176	0.548371	down	KOVeh_vs_WTVeh
ENSMUSG00000005583	Mef2c	13	83504034	83667080	+	15715	protein_coding	myocyte enhancer factor 2C [Source:MGI Symbol;Acc:MGI:99458]	SRF	17260	0.487615	6.66461	5.14827	0.000200897	0.00644176	0.546983	up	KOVeh_vs_WTVeh
ENSMUSG00000026605	Cenpf	1	189640606	189688086	-	15433	protein_coding	centromere protein F [Source:MGI Symbol;Acc:MGI:1313302]	-	108000	-0.963357	3.61958	-5.14582	0.000201899	0.00644176	0.899832	down	KOVeh_vs_WTVeh
ENSMUSG00000028176	Lrrc7	3	158082891	158562221	-	9816	protein_coding	leucine rich repeat containing 7 [Source:MGI Symbol;Acc:MGI:2676665]	-	242274	0.607305	5.94607	5.15733	0.000201985	0.00644176	0.584943	up	KOVeh_vs_WTVeh
ENSMUSG00000022443	Myh9	15	77760587	77842175	-	12928	protein_coding	myosin, heavy polypeptide 9, non-muscle [Source:MGI Symbol;Acc:MGI:107717]	-	17886	-0.776667	7.29084	-5.21605	0.000203405	0.00644176	0.553748	down	KOVeh_vs_WTVeh
ENSMUSG00000066894	Vsig10	5	117319083	117355005	+	5305	protein_coding	V-set and immunoglobulin domain containing 10 [Source:MGI Symbol;Acc:MGI:2448533]	-	231668	-1.04954	2.34615	-5.14088	0.000203471	0.00644176	0.956029	down	KOVeh_vs_WTVeh
ENSMUSG00000041020	Map7d2	X	159414572	159498757	+	4121	protein_coding	MAP7 domain containing 2 [Source:MGI Symbol;Acc:MGI:1917474]	-	78283	0.272269	7.00554	5.14059	0.00020357	0.00644176	0.518208	up	KOVeh_vs_WTVeh
ENSMUSG00000028884	Rpa2	4	132768332	132778752	+	2993	protein_coding	replication protein A2 [Source:MGI Symbol;Acc:MGI:1339939]	-	19891	-0.603245	3.47462	-5.14024	0.000203695	0.00644176	0.906599	down	KOVeh_vs_WTVeh
ENSMUSG00000020262	Adarb1	10	77290726	77418270	-	11272	protein_coding	adenosine deaminase, RNA-specific, B1 [Source:MGI Symbol;Acc:MGI:891999]	-	110532	0.298147	7.18779	5.13941	0.000203984	0.00644176	0.514576	up	KOVeh_vs_WTVeh
ENSMUSG00000024927	Rela	19	5637483	5648130	+	2716	protein_coding	v-rel reticuloendotheliosis viral oncogene homolog A (avian) [Source:MGI Symbol;Acc:MGI:103290]	RHD	19697	-0.356479	5.23507	-5.1375	0.000204658	0.00644176	0.654188	down	KOVeh_vs_WTVeh
ENSMUSG00000040771	Oard1	17	48410014	48417266	+	1558	protein_coding	O-acyl-ADP-ribose deacylase 1 [Source:MGI Symbol;Acc:MGI:2146818]	-	106821	-0.566093	3.63882	-5.13593	0.00020521	0.00644176	0.85942	down	KOVeh_vs_WTVeh
ENSMUSG00000063317	Usp31	7	121642021	121707253	-	10304	protein_coding	ubiquitin specific peptidase 31 [Source:MGI Symbol;Acc:MGI:1923429]	-	76179	0.328618	6.25135	5.13576	0.000205272	0.00644176	0.541492	up	KOVeh_vs_WTVeh
ENSMUSG00000053046	Brsk2	7	141949751	142004247	+	6178	protein_coding	BR serine/threonine kinase 2 [Source:MGI Symbol;Acc:MGI:1923020]	-	75770	0.288894	7.33654	5.13293	0.000206276	0.00645911	0.501456	up	KOVeh_vs_WTVeh
ENSMUSG00000027832	Ptx3	3	66219910	66225805	+	2682	protein_coding	pentraxin related gene [Source:MGI Symbol;Acc:MGI:104641]	-	19288	-0.720054	3.20058	-5.13031	0.000207206	0.00647407	0.919959	down	KOVeh_vs_WTVeh
ENSMUSG00000056234	Ncoa4	14	32159865	32179855	+	9365	protein_coding	nuclear receptor coactivator 4 [Source:MGI Symbol;Acc:MGI:1350932]	-	27057	-0.505546	6.1936	-5.12571	0.000208857	0.00651142	0.529277	down	KOVeh_vs_WTVeh
ENSMUSG00000070866	Zfp804a	2	82053222	82259879	+	5245	protein_coding	zinc finger protein 804A [Source:MGI Symbol;Acc:MGI:2442949]	-	241514	0.484894	4.12264	5.12361	0.000209617	0.0065209	0.73655	up	KOVeh_vs_WTVeh
ENSMUSG00000004846	Plod3	5	136987019	136996648	+	4519	protein_coding	procollagen-lysine, 2-oxoglutarate 5-dioxygenase 3 [Source:MGI Symbol;Acc:MGI:1347008]	-	26433	-0.400774	5.28682	-5.11888	0.00021133	0.00654029	0.61805	down	KOVeh_vs_WTVeh
ENSMUSG00000046179	E2f8	7	48866429	48881596	-	5443	protein_coding	E2F transcription factor 8 [Source:MGI Symbol;Acc:MGI:1922038]	E2F	108961	-1.07991	1.39706	-5.11737	0.000211882	0.00654029	0.808602	down	KOVeh_vs_WTVeh
ENSMUSG00000045733	Sprn	7	140150628	140154877	-	3374	protein_coding	shadow of prion protein [Source:MGI Symbol;Acc:MGI:3582583]	-	212518	0.282187	7.2886	5.11707	0.000211992	0.00654029	0.473253	up	KOVeh_vs_WTVeh
ENSMUSG00000002227	Mov10	3	104794836	104818563	-	5607	protein_coding	Moloney leukemia virus 10 [Source:MGI Symbol;Acc:MGI:97054]	-	17454	-0.497517	3.58116	-5.11687	0.000212068	0.00654029	0.842864	down	KOVeh_vs_WTVeh
ENSMUSG00000004040	Stat3	11	100885098	100939540	-	9527	protein_coding	signal transducer and activator of transcription 3 [Source:MGI Symbol;Acc:MGI:103038]	STAT	20848	-0.501205	6.91329	-5.11405	0.000213102	0.00655367	0.484126	down	KOVeh_vs_WTVeh
ENSMUSG00000027699	Ect2	3	27097222	27153878	-	5386	protein_coding	ect2 oncogene [Source:MGI Symbol;Acc:MGI:95281]	-	13605	-1.02055	2.92123	-5.11319	0.000213418	0.00655367	0.910295	down	KOVeh_vs_WTVeh
ENSMUSG00000006585	Cdt1	8	122568015	122573554	+	3140	protein_coding	chromatin licensing and DNA replication factor 1 [Source:MGI Symbol;Acc:MGI:1914427]	-	67177	-0.951706	1.9481	-5.11147	0.000214052	0.00655906	0.889047	down	KOVeh_vs_WTVeh
ENSMUSG00000052572	Dlg2	7	90476672	92449247	+	16280	protein_coding	discs large MAGUK scaffold protein 2 [Source:MGI Symbol;Acc:MGI:1344351]	-	23859	0.484478	8.72251	5.10315	0.000217149	0.00663974	0.442445	up	KOVeh_vs_WTVeh
ENSMUSG00000030327	Necap1	6	122874474	122888941	+	3651	protein_coding	NECAP endocytosis associated 1 [Source:MGI Symbol;Acc:MGI:1914852]	-	67602	0.27217	7.58194	5.09918	0.000218644	0.00666373	0.438815	up	KOVeh_vs_WTVeh
ENSMUSG00000054091	1810037I17Rik	3	122924203	122926184	+	1160	protein_coding	RIKEN cDNA 1810037I17 gene [Source:MGI Symbol;Acc:MGI:1914954]	-	67704	-0.336442	5.71679	-5.09859	0.000218865	0.00666373	0.52989	down	KOVeh_vs_WTVeh
ENSMUSG00000036545	Adamts2	11	50602084	50807573	+	9336	protein_coding	a disintegrin-like and metallopeptidase (reprolysin type) with thrombospondin type 1 motif, 2 [Source:MGI Symbol;Acc:MGI:1347356]	-	216725	-0.820134	3.5735	-5.09664	0.000219604	0.00666641	0.823457	down	KOVeh_vs_WTVeh
ENSMUSG00000039652	Cpeb3	19	37021291	37208601	-	7414	protein_coding	cytoplasmic polyadenylation element binding protein 3 [Source:MGI Symbol;Acc:MGI:2443075]	-	208922	0.340939	5.43616	5.0959	0.000219884	0.00666641	0.533677	up	KOVeh_vs_WTVeh
ENSMUSG00000070304	Scn2b	9	45117782	45130070	+	4656	protein_coding	sodium channel, voltage-gated, type II, beta [Source:MGI Symbol;Acc:MGI:106921]	-	72821	0.39349	7.56789	5.09347	0.000220809	0.00667239	0.428756	up	KOVeh_vs_WTVeh
ENSMUSG00000072066	6720489N17Rik	13	62603013	62624182	-	2701	protein_coding	RIKEN cDNA 6720489N17 gene [Source:MGI Symbol;Acc:MGI:2443901]	-	211378	-0.691155	1.88578	-5.09294	0.000221014	0.00667239	0.857874	down	KOVeh_vs_WTVeh
ENSMUSG00000028552	Eps15	4	109280268	109387817	+	6931	protein_coding	epidermal growth factor receptor pathway substrate 15 [Source:MGI Symbol;Acc:MGI:104583]	-	13858	0.297515	8.49335	5.08962	0.000222286	0.00669665	0.418821	up	KOVeh_vs_WTVeh
ENSMUSG00000047143	Dmrta2	4	109978053	109983687	+	2922	protein_coding	doublesex and mab-3 related transcription factor like family A2 [Source:MGI Symbol;Acc:MGI:2653629]	DM	242620	-0.850872	4.03647	-5.08193	0.000225282	0.00676789	0.742267	down	KOVeh_vs_WTVeh
ENSMUSG00000021025	Nfkbia	12	55489410	55492647	-	1610	protein_coding	nuclear factor of kappa light polypeptide gene enhancer in B cells inhibitor, alpha [Source:MGI Symbol;Acc:MGI:104741]	-	18035	-0.52399	5.24666	-5.08107	0.000225596	0.00676789	0.554425	down	KOVeh_vs_WTVeh
ENSMUSG00000022466	Rpap3	15	97675097	97705825	-	3224	protein_coding	RNA polymerase II associated protein 3 [Source:MGI Symbol;Acc:MGI:1277218]	-	71919	-0.49901	5.0268	-5.07683	0.000227258	0.0067973	0.563514	down	KOVeh_vs_WTVeh
ENSMUSG00000002908	Kcnn1	8	70842049	70863258	-	4587	protein_coding	potassium intermediate/small conductance calcium-activated channel, subfamily N, member 1 [Source:MGI Symbol;Acc:MGI:1933993]	-	84036	0.498905	4.56006	5.0757	0.000227703	0.0067973	0.595212	up	KOVeh_vs_WTVeh
ENSMUSG00000046714	Foxc2	8	121116171	121118895	+	2725	protein_coding	forkhead box C2 [Source:MGI Symbol;Acc:MGI:1347481]	Fork	14234	-1.23362	1.91454	-5.07414	0.00022832	0.0067973	0.834612	down	KOVeh_vs_WTVeh
ENSMUSG00000078920	Ifi47	11	49076587	49096974	+	2473	protein_coding	interferon gamma inducible protein 47 [Source:MGI Symbol;Acc:MGI:99448]	-	15953	-1.75746	-1.0387	-5.07369	0.000228495	0.0067973	-0.207673	down	KOVeh_vs_WTVeh
ENSMUSG00000011658	Fuz	7	44896079	44902631	+	5003	protein_coding	fuzzy planar cell polarity protein [Source:MGI Symbol;Acc:MGI:1917550]	-	70300	-0.488571	4.15441	-5.07254	0.000228952	0.0067973	0.681936	down	KOVeh_vs_WTVeh
ENSMUSG00000023044	Csad	15	102176999	102204724	-	3831	protein_coding	cysteine sulfinic acid decarboxylase [Source:MGI Symbol;Acc:MGI:2180098]	-	246277	-0.286902	4.65198	-5.06586	0.000231616	0.00684797	0.603984	down	KOVeh_vs_WTVeh
ENSMUSG00000031004	Mki67	7	135689784	135716361	-	10061	protein_coding	antigen identified by monoclonal antibody Ki 67 [Source:MGI Symbol;Acc:MGI:106035]	-	17345	-0.971157	4.45617	-5.1056	0.000233128	0.00687171	0.675043	down	KOVeh_vs_WTVeh
ENSMUSG00000026532	Spta1	1	174172776	174248450	+	9691	protein_coding	spectrin alpha, erythrocytic 1 [Source:MGI Symbol;Acc:MGI:98385]	-	20739	-1.50117	3.39374	-5.13381	0.000233379	0.00687171	0.816364	down	KOVeh_vs_WTVeh
ENSMUSG00000019146	Cacng2	15	77991748	78120028	-	5510	protein_coding	calcium channel, voltage-dependent, gamma subunit 2 [Source:MGI Symbol;Acc:MGI:1316660]	-	12300	0.357351	5.81384	5.0567	0.00023532	0.00691465	0.429275	up	KOVeh_vs_WTVeh
ENSMUSG00000004044	Cavin1	11	100956733	100970887	-	3587	protein_coding	caveolae associated 1 [Source:MGI Symbol;Acc:MGI:1277968]	-	19285	-1.17127	6.68513	-5.12324	0.000237554	0.00695535	0.426759	down	KOVeh_vs_WTVeh
ENSMUSG00000044408	Sptssa	12	54645392	54656573	-	1518	protein_coding	serine palmitoyltransferase, small subunit A [Source:MGI Symbol;Acc:MGI:1913399]	-	104725	-0.454973	5.50043	-5.05095	0.000237677	0.00695535	0.469935	down	KOVeh_vs_WTVeh
ENSMUSG00000062248	Cks2	13	51645232	51650660	+	692	protein_coding	CDC28 protein kinase regulatory subunit 2 [Source:MGI Symbol;Acc:MGI:1913447]	-	66197	-1.1202	2.31509	-5.04847	0.000238703	0.0069569	0.809376	down	KOVeh_vs_WTVeh
ENSMUSG00000004677	Myo9b	8	71272714	71360713	+	7496	protein_coding	myosin IXb [Source:MGI Symbol;Acc:MGI:106624]	-	17925	-0.419214	5.96508	-5.04588	0.000239777	0.00697401	0.414422	down	KOVeh_vs_WTVeh
ENSMUSG00000000001	Gnai3	3	108107280	108146146	-	3262	protein_coding	guanine nucleotide binding protein (G protein), alpha inhibiting 3 [Source:MGI Symbol;Acc:MGI:95773]	-	14679	-0.296837	6.59526	-5.04441	0.00024039	0.00697765	0.367469	down	KOVeh_vs_WTVeh
ENSMUSG00000001891	Ugp2	11	21321138	21371201	-	3069	protein_coding	UDP-glucose pyrophosphorylase 2 [Source:MGI Symbol;Acc:MGI:2183447]	-	216558	-0.468701	6.95152	-5.04322	0.000240887	0.00697791	0.3544	down	KOVeh_vs_WTVeh
ENSMUSG00000055421	Pcdh9	14	93013410	93890679	-	6783	protein_coding	protocadherin 9 [Source:MGI Symbol;Acc:MGI:1306801]	-	211712	0.41001	6.21356	5.03939	0.000242495	0.00700269	0.371323	up	KOVeh_vs_WTVeh
ENSMUSG00000035493	Tgfbi	13	56609523	56639562	+	3771	protein_coding	transforming growth factor, beta induced [Source:MGI Symbol;Acc:MGI:99959]	-	21810	1.14506	4.86248	5.11043	0.000242721	0.00700269	0.498624	up	KOVeh_vs_WTVeh
ENSMUSG00000022453	Naga	15	82329532	82338925	-	2577	protein_coding	N-acetyl galactosaminidase, alpha [Source:MGI Symbol;Acc:MGI:1261422]	-	17939	-0.571659	5.1045	-5.03555	0.000244116	0.00702802	0.483005	down	KOVeh_vs_WTVeh
ENSMUSG00000021948	Prkcd	14	30595354	30626210	-	5544	protein_coding	protein kinase C, delta [Source:MGI Symbol;Acc:MGI:97598]	-	18753	-0.73911	4.22531	-5.03445	0.000244581	0.00702802	0.62794	down	KOVeh_vs_WTVeh
ENSMUSG00000000753	Serpinf1	11	75409769	75422701	-	2359	protein_coding	serine (or cysteine) peptidase inhibitor, clade F, member 1 [Source:MGI Symbol;Acc:MGI:108080]	-	20317	-0.928173	5.46139	-5.10076	0.000246699	0.00707466	0.463982	down	KOVeh_vs_WTVeh
ENSMUSG00000049521	Cdc42ep1	15	78842624	78850897	+	2560	protein_coding	CDC42 effector protein (Rho GTPase binding) 1 [Source:MGI Symbol;Acc:MGI:1929763]	-	104445	-0.968329	4.90844	-5.09682	0.000248342	0.00710754	0.556449	down	KOVeh_vs_WTVeh
ENSMUSG00000022483	Col2a1	15	97975602	98004695	-	9243	protein_coding	collagen, type II, alpha 1 [Source:MGI Symbol;Acc:MGI:88452]	-	12824	-1.67745	0.134413	-5.0219	0.000249976	0.00713145	0.26566	down	KOVeh_vs_WTVeh
ENSMUSG00000057110	Cntrl	2	35109492	35178822	+	10194	protein_coding	centriolin [Source:MGI Symbol;Acc:MGI:1889576]	-	26920	-0.722193	4.44651	-5.02144	0.000250174	0.00713145	0.555921	down	KOVeh_vs_WTVeh
ENSMUSG00000033066	Gas7	11	67455437	67688990	+	11342	protein_coding	growth arrest specific 7 [Source:MGI Symbol;Acc:MGI:1202388]	-	14457	0.289473	8.43365	5.02009	0.000250764	0.00713405	0.295641	up	KOVeh_vs_WTVeh
ENSMUSG00000040022	Rab11fip2	19	59902884	59943654	-	6080	protein_coding	RAB11 family interacting protein 2 (class I) [Source:MGI Symbol;Acc:MGI:1922248]	-	74998	0.310878	5.92743	5.0136	0.000253608	0.00720066	0.348323	up	KOVeh_vs_WTVeh
ENSMUSG00000090523	Gypc	18	32528322	32560034	-	2331	protein_coding	glycophorin C [Source:MGI Symbol;Acc:MGI:1098566]	-	71683	-0.759005	3.80577	-5.01143	0.000254567	0.00721356	0.627129	down	KOVeh_vs_WTVeh
ENSMUSG00000033684	Qsox1	1	155776029	155812889	-	8291	protein_coding	quiescin Q6 sulfhydryl oxidase 1 [Source:MGI Symbol;Acc:MGI:1330818]	-	104009	-0.301551	5.55384	-5.00914	0.000255582	0.00722544	0.389612	down	KOVeh_vs_WTVeh
ENSMUSG00000039037	St6galnac5	3	152817081	152982246	-	6002	protein_coding	ST6 (alpha-N-acetyl-neuraminyl-2,3-beta-galactosyl-1,3)-N-acetylgalactosaminide alpha-2,6-sialyltransferase 5 [Source:MGI Symbol;Acc:MGI:1349471]	-	26938	0.367392	7.4082	5.00821	0.000255996	0.00722544	0.278909	up	KOVeh_vs_WTVeh
ENSMUSG00000009772	Nuak2	1	132316126	132333488	+	3920	protein_coding	NUAK family, SNF1-like kinase, 2 [Source:MGI Symbol;Acc:MGI:1921387]	-	74137	-1.69597	4.1869	-5.06935	0.000260097	0.00732676	0.646492	down	KOVeh_vs_WTVeh
ENSMUSG00000026829	Gbgt1	2	28496891	28505415	+	1337	protein_coding	globoside alpha-1,3-N-acetylgalactosaminyltransferase 1 [Source:MGI Symbol;Acc:MGI:2449143]	-	227671	-1.18169	1.10309	-4.99682	0.000261124	0.00734123	0.603719	down	KOVeh_vs_WTVeh
ENSMUSG00000031392	Irak1	X	74013914	74023918	-	4716	protein_coding	interleukin-1 receptor-associated kinase 1 [Source:MGI Symbol;Acc:MGI:107420]	-	16179	-0.416215	5.33153	-4.99503	0.000261938	0.00734483	0.384006	down	KOVeh_vs_WTVeh
ENSMUSG00000022091	Sorbs3	14	70180468	70211989	-	3630	protein_coding	sorbin and SH3 domain containing 3 [Source:MGI Symbol;Acc:MGI:700013]	-	20410	-1.24303	5.48743	-5.0636	0.000262636	0.00734483	0.436223	down	KOVeh_vs_WTVeh
ENSMUSG00000045817	Zfp36l2	17	84183931	84187947	-	3530	protein_coding	zinc finger protein 36, C3H type-like 2 [Source:MGI Symbol;Acc:MGI:107945]	-	12193	-0.588675	5.63766	-4.99316	0.000262792	0.00734483	0.366303	down	KOVeh_vs_WTVeh
ENSMUSG00000023990	Tfeb	17	47737030	47792419	+	5669	protein_coding	transcription factor EB [Source:MGI Symbol;Acc:MGI:103270]	bHLH	21425	-0.743413	2.94751	-4.99045	0.000264035	0.00736519	0.703044	down	KOVeh_vs_WTVeh
ENSMUSG00000032322	Pstpip1	9	56089962	56128888	+	3830	protein_coding	proline-serine-threonine phosphatase-interacting protein 1 [Source:MGI Symbol;Acc:MGI:1321396]	-	19200	-1.72252	2.57343	-5.05583	0.000266102	0.0074084	0.72475	down	KOVeh_vs_WTVeh
ENSMUSG00000038644	Pold1	7	44532746	44548849	-	4859	protein_coding	polymerase (DNA directed), delta 1, catalytic subunit [Source:MGI Symbol;Acc:MGI:97741]	-	18971	-0.667044	2.83481	-4.98213	0.000267894	0.00744382	0.69372	down	KOVeh_vs_WTVeh
ENSMUSG00000015647	Lama5	2	180176373	180225859	-	11388	protein_coding	laminin, alpha 5 [Source:MGI Symbol;Acc:MGI:105382]	-	16776	-1.29401	5.08417	-5.04764	0.000269805	0.0074619	0.485389	down	KOVeh_vs_WTVeh
ENSMUSG00000019899	Lama2	10	26980036	27619758	-	16338	protein_coding	laminin, alpha 2 [Source:MGI Symbol;Acc:MGI:99912]	-	16773	-0.558002	5.57948	-4.97725	0.000270185	0.0074619	0.335646	down	KOVeh_vs_WTVeh
ENSMUSG00000002985	Apoe	7	19696109	19699188	-	2138	protein_coding	apolipoprotein E [Source:MGI Symbol;Acc:MGI:88057]	-	11816	-0.697186	10.965	-5.04246	0.000270698	0.0074619	0.246504	down	KOVeh_vs_WTVeh
ENSMUSG00000030209	Grin2b	6	135713233	136173511	-	24842	protein_coding	glutamate receptor, ionotropic, NMDA2B (epsilon 2) [Source:MGI Symbol;Acc:MGI:95821]	-	14812	0.607996	8.70352	5.00439	0.000270846	0.0074619	0.228198	up	KOVeh_vs_WTVeh
ENSMUSG00000034730	Adgrb1	15	74516195	74589465	+	7222	protein_coding	adhesion G protein-coupled receptor B1 [Source:MGI Symbol;Acc:MGI:1933736]	-	107831	0.313554	8.32414	4.97439	0.000271534	0.0074619	0.214448	up	KOVeh_vs_WTVeh
ENSMUSG00000021700	Rab3c	13	110054187	110280996	-	12049	protein_coding	RAB3C, member RAS oncogene family [Source:MGI Symbol;Acc:MGI:1914545]	-	67295	0.458069	9.22813	4.973	0.000272195	0.0074619	0.210447	up	KOVeh_vs_WTVeh
ENSMUSG00000023885	Thbs2	17	14665500	14694235	-	7003	protein_coding	thrombospondin 2 [Source:MGI Symbol;Acc:MGI:98738]	-	21826	-0.797188	4.13534	-4.96909	0.000274683	0.00751065	0.512867	down	KOVeh_vs_WTVeh
ENSMUSG00000040006	Ginm1	10	7767947	7792824	-	2996	protein_coding	glycoprotein integral membrane 1 [Source:MGI Symbol;Acc:MGI:2384905]	-	215751	-0.436019	5.19306	-4.96707	0.000275023	0.00751065	0.35345	down	KOVeh_vs_WTVeh
ENSMUSG00000096727	Psmb9	17	34181988	34187764	-	3659	protein_coding	proteasome (prosome, macropain) subunit, beta type 9 (large multifunctional peptidase 2) [Source:MGI Symbol;Acc:MGI:1346526]	-	16912	-1.2233	1.25522	-4.96274	0.00027711	0.00755324	0.563307	down	KOVeh_vs_WTVeh
ENSMUSG00000022762	Ncam2	16	81200697	81626828	+	11330	protein_coding	neural cell adhesion molecule 2 [Source:MGI Symbol;Acc:MGI:97282]	-	17968	0.521773	6.56938	4.95747	0.000279673	0.00760074	0.209356	up	KOVeh_vs_WTVeh
ENSMUSG00000007867	Ift43	12	86082541	86162459	+	1651	protein_coding	intraflagellar transport 43 [Source:MGI Symbol;Acc:MGI:1923661]	-	76411	-0.774573	3.30157	-4.95627	0.000280258	0.00760074	0.609983	down	KOVeh_vs_WTVeh
ENSMUSG00000042961	Egflam	15	7206120	7398395	-	6121	protein_coding	EGF-like, fibronectin type III and laminin G domains [Source:MGI Symbol;Acc:MGI:2146149]	-	268780	-0.785616	3.28882	-4.95453	0.000281115	0.00760444	0.585148	down	KOVeh_vs_WTVeh
ENSMUSG00000024235	Map3k8	18	4331327	4353015	-	4504	protein_coding	mitogen-activated protein kinase kinase kinase 8 [Source:MGI Symbol;Acc:MGI:1346878]	-	26410	-1.17015	1.62715	-4.95127	0.000282719	0.00763341	0.594232	down	KOVeh_vs_WTVeh
ENSMUSG00000048988	Elfn1	5	139907943	139974722	+	4172	protein_coding	leucine rich repeat and fibronectin type III, extracellular 1 [Source:MGI Symbol;Acc:MGI:2442479]	-	243312	0.866502	3.73478	4.97018	0.000283431	0.00763822	0.490625	up	KOVeh_vs_WTVeh
ENSMUSG00000026103	Gls	1	52163448	52233232	-	15057	protein_coding	glutaminase [Source:MGI Symbol;Acc:MGI:95752]	-	14660	0.287447	8.62518	4.94746	0.000284609	0.00765487	0.165425	up	KOVeh_vs_WTVeh
ENSMUSG00000063856	Gpx1	9	108338903	108340343	+	1441	protein_coding	glutathione peroxidase 1 [Source:MGI Symbol;Acc:MGI:104887]	-	14775	-0.733623	5.64359	-4.99009	0.000285119	0.00765487	0.291157	down	KOVeh_vs_WTVeh
ENSMUSG00000022678	Nde1	16	14163275	14192928	+	3205	protein_coding	nudE neurodevelopment protein 1 [Source:MGI Symbol;Acc:MGI:1914453]	-	67203	-0.56793	5.2989	-4.94455	0.00028606	0.00766576	0.313852	down	KOVeh_vs_WTVeh
ENSMUSG00000060224	Pyroxd2	19	42725858	42752775	-	3119	protein_coding	pyridine nucleotide-disulphide oxidoreductase domain 2 [Source:MGI Symbol;Acc:MGI:1921830]	-	74580	-0.751288	2.46855	-4.94125	0.000287717	0.00768786	0.627658	down	KOVeh_vs_WTVeh
ENSMUSG00000030697	Ppp4c	7	126785866	126792496	-	4281	protein_coding	protein phosphatase 4, catalytic subunit [Source:MGI Symbol;Acc:MGI:1891763]	-	56420	-0.319479	5.27542	-4.94077	0.000287959	0.00768786	0.299232	down	KOVeh_vs_WTVeh
ENSMUSG00000041423	Paqr6	3	88364584	88368541	+	2429	protein_coding	progestin and adipoQ receptor family member VI [Source:MGI Symbol;Acc:MGI:1916207]	-	68957	-0.789936	2.23407	-4.93966	0.000288515	0.00768837	0.633306	down	KOVeh_vs_WTVeh
ENSMUSG00000058056	Palld	8	61511433	61902690	-	10292	protein_coding	palladin, cytoskeletal associated protein [Source:MGI Symbol;Acc:MGI:1919583]	-	72333	-1.66266	6.21225	-5.00652	0.000289244	0.00769345	0.295911	down	KOVeh_vs_WTVeh
ENSMUSG00000024197	Plin3	17	56277476	56292873	-	3786	protein_coding	perilipin 3 [Source:MGI Symbol;Acc:MGI:1914155]	-	66905	-0.798181	3.89321	-4.93661	0.000290061	0.00770088	0.486938	down	KOVeh_vs_WTVeh
ENSMUSG00000034317	Trim59	3	69035288	69044755	-	3352	protein_coding	tripartite motif-containing 59 [Source:MGI Symbol;Acc:MGI:1914199]	-	66949	-0.741019	3.42606	-4.93445	0.000291157	0.00771566	0.56386	down	KOVeh_vs_WTVeh
ENSMUSG00000063142	Kcnma1	14	23289431	24014491	-	16976	protein_coding	potassium large conductance calcium-activated channel, subfamily M, alpha member 1 [Source:MGI Symbol;Acc:MGI:99923]	-	16531	0.382602	7.72718	4.93339	0.000291701	0.0077158	0.143141	up	KOVeh_vs_WTVeh
ENSMUSG00000040724	Kcna2	3	107101146	107115005	+	11906	protein_coding	potassium voltage-gated channel, shaker-related subfamily, member 2 [Source:MGI Symbol;Acc:MGI:96659]	-	16490	0.492079	6.59807	4.93092	0.000292962	0.00772201	0.160549	up	KOVeh_vs_WTVeh
ENSMUSG00000034245	Hdac11	6	91156665	91174692	+	3849	protein_coding	histone deacetylase 11 [Source:MGI Symbol;Acc:MGI:2385252]	-	232232	0.404845	6.00155	4.93082	0.000293016	0.00772201	0.18928	up	KOVeh_vs_WTVeh
ENSMUSG00000026344	Lypd1	1	125867622	125913101	-	7038	protein_coding	Ly6/Plaur domain containing 1 [Source:MGI Symbol;Acc:MGI:1919835]	-	72585	0.868235	4.00256	4.94802	0.000294452	0.00773253	0.456974	up	KOVeh_vs_WTVeh
ENSMUSG00000022016	Akap11	14	78492246	78536808	-	11015	protein_coding	A kinase (PRKA) anchor protein 11 [Source:MGI Symbol;Acc:MGI:2684060]	-	219181	0.341164	8.37419	4.92794	0.000294496	0.00773253	0.131151	up	KOVeh_vs_WTVeh
ENSMUSG00000027654	Fam83d	2	158768093	158786637	+	3991	protein_coding	family with sequence similarity 83, member D [Source:MGI Symbol;Acc:MGI:1919128]	-	71878	-0.861551	2.03297	-4.92685	0.000295058	0.00773312	0.601684	down	KOVeh_vs_WTVeh
ENSMUSG00000029420	Rimbp2	5	128757791	128953486	-	7935	protein_coding	RIMS binding protein 2 [Source:MGI Symbol;Acc:MGI:2443235]	-	231760	0.429207	6.56325	4.92326	0.00029692	0.00775252	0.146058	up	KOVeh_vs_WTVeh
ENSMUSG00000066456	Hmgn3	9	83109948	83146685	-	1869	protein_coding	high mobility group nucleosomal binding domain 3 [Source:MGI Symbol;Acc:MGI:2138069]	-	94353	-0.340852	5.89861	-4.92236	0.000297388	0.00775252	0.195501	down	KOVeh_vs_WTVeh
ENSMUSG00000001119	Col6a1	10	76708792	76726168	-	4380	protein_coding	collagen, type VI, alpha 1 [Source:MGI Symbol;Acc:MGI:88459]	-	12833	-0.377789	6.41531	-4.92229	0.000297424	0.00775252	0.161804	down	KOVeh_vs_WTVeh
ENSMUSG00000036885	Arhgef26	3	62338344	62462221	+	10116	protein_coding	Rho guanine nucleotide exchange factor (GEF) 26 [Source:MGI Symbol;Acc:MGI:1918053]	-	622434	-0.397759	6.02326	-4.92043	0.000298392	0.00776361	0.190901	down	KOVeh_vs_WTVeh
ENSMUSG00000049872	Calhm5	10	34087815	34096519	-	5323	protein_coding	calcium homeostasis modulator family member 5 [Source:MGI Symbol;Acc:MGI:2143897]	-	103511	-0.806185	3.07064	-4.91573	0.000300862	0.00781366	0.552467	down	KOVeh_vs_WTVeh
ENSMUSG00000022544	Eef2kmt	16	5244152	5255983	-	2678	protein_coding	eukaryotic elongation factor 2 lysine methyltransferase [Source:MGI Symbol;Acc:MGI:1917761]	-	70511	-0.703732	3.18435	-4.9128	0.000302412	0.00783312	0.539155	down	KOVeh_vs_WTVeh
ENSMUSG00000031445	Proz	8	13060914	13076026	+	5549	protein_coding	protein Z, vitamin K-dependent plasma glycoprotein [Source:MGI Symbol;Acc:MGI:1860488]	-	66901	0.399685	3.52551	4.91224	0.000302705	0.00783312	0.468121	up	KOVeh_vs_WTVeh
ENSMUSG00000054619	Mettl7a1	15	100304140	100328662	+	2595	protein_coding	methyltransferase like 7A1 [Source:MGI Symbol;Acc:MGI:1916523]	-	70152	-1.17608	4.76105	-4.97742	0.000303887	0.00783535	0.366314	down	KOVeh_vs_WTVeh
ENSMUSG00000001333	Sync	4	129287617	129308559	+	2862	protein_coding	syncoilin [Source:MGI Symbol;Acc:MGI:1916078]	-	68828	-1.52251	1.44361	-4.9069	0.000305552	0.00785378	0.476351	down	KOVeh_vs_WTVeh
ENSMUSG00000022025	Cnmd	14	79637690	79662170	-	1843	protein_coding	chondromodulin [Source:MGI Symbol;Acc:MGI:1341171]	-	16840	-1.38067	2.94978	-4.93923	0.000306125	0.00785378	0.576053	down	KOVeh_vs_WTVeh
ENSMUSG00000028093	Acp6	3	97158777	97177299	+	8503	protein_coding	acid phosphatase 6, lysophosphatidic [Source:MGI Symbol;Acc:MGI:1931010]	-	66659	-0.657106	2.85359	-4.90495	0.000306601	0.00785378	0.557884	down	KOVeh_vs_WTVeh
ENSMUSG00000070047	Fat1	8	44935447	45052257	+	15655	protein_coding	FAT atypical cadherin 1 [Source:MGI Symbol;Acc:MGI:109168]	-	14107	-0.880676	6.93452	-4.97135	0.000307034	0.00785378	0.154704	down	KOVeh_vs_WTVeh
ENSMUSG00000026220	Slc16a14	1	84905898	84935134	-	3352	protein_coding	solute carrier family 16 (monocarboxylic acid transporters), member 14 [Source:MGI Symbol;Acc:MGI:1919031]	-	71781	0.611151	4.5702	4.90167	0.000308369	0.00785378	0.296261	up	KOVeh_vs_WTVeh
ENSMUSG00000056145	AI504432	3	107039504	107054347	+	5569	lincRNA	expressed sequence AI504432 [Source:MGI Symbol;Acc:MGI:2139742]	-	229694	0.344166	5.29301	4.90057	0.000308965	0.00785378	0.206139	up	KOVeh_vs_WTVeh
ENSMUSG00000024924	Vldlr	19	27216484	27254231	+	10068	protein_coding	very low density lipoprotein receptor [Source:MGI Symbol;Acc:MGI:98935]	-	22359	0.376019	6.76565	4.89897	0.000309833	0.00785378	0.0954847	up	KOVeh_vs_WTVeh
ENSMUSG00000029781	Fkbp9	6	56832059	56879358	+	3314	protein_coding	FK506 binding protein 9 [Source:MGI Symbol;Acc:MGI:1350921]	-	27055	-0.729076	7.31343	-4.96515	0.000310286	0.00785378	0.119168	down	KOVeh_vs_WTVeh
ENSMUSG00000020340	Cyfip2	11	46193850	46312859	-	7103	protein_coding	cytoplasmic FMR1 interacting protein 2 [Source:MGI Symbol;Acc:MGI:1924134]	-	76884	0.268957	8.63153	4.8978	0.000310472	0.00785378	0.0764082	up	KOVeh_vs_WTVeh
ENSMUSG00000027071	P2rx3	2	84998583	85037462	-	2789	protein_coding	purinergic receptor P2X, ligand-gated ion channel, 3 [Source:MGI Symbol;Acc:MGI:1097160]	-	228139	1.00345	2.40192	4.89749	0.000310639	0.00785378	0.535074	up	KOVeh_vs_WTVeh
ENSMUSG00000036452	Arhgap26	18	38601534	39376284	+	17331	protein_coding	Rho GTPase activating protein 26 [Source:MGI Symbol;Acc:MGI:1918552]	-	71302	0.365415	6.34947	4.89435	0.000312354	0.00786457	0.0997072	up	KOVeh_vs_WTVeh
ENSMUSG00000029710	Ephb4	5	137350109	137378669	+	4640	protein_coding	Eph receptor B4 [Source:MGI Symbol;Acc:MGI:104757]	-	13846	-0.616184	4.10168	-4.89287	0.000313166	0.00786457	0.386182	down	KOVeh_vs_WTVeh
ENSMUSG00000078853	Igtp	11	58199556	58207591	+	2022	protein_coding	interferon gamma induced GTPase [Source:MGI Symbol;Acc:MGI:107729]	-	16145	-1.23001	2.16263	-4.89282	0.000313193	0.00786457	0.556553	down	KOVeh_vs_WTVeh
ENSMUSG00000031667	Aktip	8	91111784	91199976	-	7040	protein_coding	thymoma viral proto-oncogene 1 interacting protein [Source:MGI Symbol;Acc:MGI:3693832]	-	14339	-0.463653	6.39159	-4.8927	0.000313264	0.00786457	0.108771	down	KOVeh_vs_WTVeh
ENSMUSG00000070327	Rnf213	11	119393100	119487418	+	16888	protein_coding	ring finger protein 213 [Source:MGI Symbol;Acc:MGI:1289196]	-	672511	-0.924815	4.03816	-4.91149	0.000314497	0.00787355	0.415852	down	KOVeh_vs_WTVeh
ENSMUSG00000022614	Lmf2	15	89351004	89355659	-	3885	protein_coding	lipase maturation factor 2 [Source:MGI Symbol;Acc:MGI:2146015]	-	105847	-0.421734	4.85074	-4.88967	0.00031493	0.00787355	0.276021	down	KOVeh_vs_WTVeh
ENSMUSG00000024048	Myl12a	17	70993656	71002878	-	3360	protein_coding	myosin, light chain 12A, regulatory, non-sarcomeric [Source:MGI Symbol;Acc:MGI:1914518]	-	67268	-0.761196	5.62864	-4.94179	0.000315272	0.00787355	0.207931	down	KOVeh_vs_WTVeh
ENSMUSG00000058656	Samd12	15	53453810	53902537	-	9283	protein_coding	sterile alpha motif domain containing 12 [Source:MGI Symbol;Acc:MGI:2444518]	-	320679	0.393672	5.39783	4.88364	0.000318286	0.00792116	0.168471	up	KOVeh_vs_WTVeh
ENSMUSG00000024479	Mal2	15	54571192	54602847	+	2950	protein_coding	mal, T cell differentiation protein 2 [Source:MGI Symbol;Acc:MGI:2146021]	-	105853	0.409542	5.94272	4.88005	0.000320301	0.00795748	0.107569	up	KOVeh_vs_WTVeh
ENSMUSG00000048387	Osr1	12	9570116	9581500	+	2066	protein_coding	odd-skipped related transcription factor 1 [Source:MGI Symbol;Acc:MGI:1344424]	zf-C2H2	23967	-0.90071	4.0173	-4.90005	0.000321156	0.00796488	0.373486	down	KOVeh_vs_WTVeh
ENSMUSG00000031521	Aga	8	53511727	53523421	+	2321	protein_coding	aspartylglucosaminidase [Source:MGI Symbol;Acc:MGI:104873]	-	11593	-0.716186	3.4791	-4.87506	0.000323118	0.00799968	0.448121	down	KOVeh_vs_WTVeh
ENSMUSG00000102752	Gm7694	1	170298199	170306332	-	3827	protein_coding	predicted gene 7694 [Source:MGI Symbol;Acc:MGI:3649135]	-	665574	-0.657178	3.5303	-4.86975	0.000326151	0.00803777	0.43669	down	KOVeh_vs_WTVeh
ENSMUSG00000020253	Ppm1m	9	106194947	106199746	-	2710	protein_coding	protein phosphatase 1M [Source:MGI Symbol;Acc:MGI:1915155]	-	67905	-0.593077	3.31357	-4.8692	0.000326465	0.00803777	0.443693	down	KOVeh_vs_WTVeh
ENSMUSG00000060036	Rpl3	15	80077791	80091868	-	3175	protein_coding	ribosomal protein L3 [Source:MGI Symbol;Acc:MGI:1351605]	-	27367	-0.47922	8.40207	-4.86847	0.000326887	0.00803777	0.0246128	down	KOVeh_vs_WTVeh
ENSMUSG00000001473	Tubb6	18	67390717	67402748	+	1757	protein_coding	tubulin, beta 6 class V [Source:MGI Symbol;Acc:MGI:1915201]	-	67951	-0.630535	4.36666	-4.86766	0.000327352	0.00803777	0.327295	down	KOVeh_vs_WTVeh
ENSMUSG00000028150	Rorc	3	94372794	94398276	+	3559	protein_coding	RAR-related orphan receptor gamma [Source:MGI Symbol;Acc:MGI:104856]	THR-like	19885	-2.30807	0.389443	-4.86872	0.000327465	0.00803777	0.171236	down	KOVeh_vs_WTVeh
ENSMUSG00000030677	Kif22	7	127027729	127042471	-	4903	protein_coding	kinesin family member 22 [Source:MGI Symbol;Acc:MGI:109233]	-	110033	-0.529156	3.01535	-4.86328	0.000329886	0.00808333	0.475053	down	KOVeh_vs_WTVeh
ENSMUSG00000055172	C1ra	6	124512405	124523443	+	2981	protein_coding	complement component 1, r subcomponent A [Source:MGI Symbol;Acc:MGI:1355313]	-	50909	-1.59577	2.74521	-4.91592	0.000331232	0.00808785	0.518801	down	KOVeh_vs_WTVeh
ENSMUSG00000096255	Dynlt1b	17	6430112	6436296	+	771	protein_coding	dynein light chain Tctex-type 1B [Source:MGI Symbol;Acc:MGI:98643]	-	21648	-1.08605	3.28188	-4.87976	0.000331724	0.00808785	0.454845	down	KOVeh_vs_WTVeh
ENSMUSG00000003762	Coq8b	7	27233023	27257950	+	5586	protein_coding	coenzyme Q8B [Source:MGI Symbol;Acc:MGI:1924139]	-	76889	-0.650441	4.78217	-4.85732	0.000333361	0.00811293	0.223847	down	KOVeh_vs_WTVeh
ENSMUSG00000033342	Plppr5	3	117574836	117689507	+	4685	protein_coding	phospholipid phosphatase related 5 [Source:MGI Symbol;Acc:MGI:1923019]	-	75769	0.274441	6.70468	4.85353	0.000335594	0.0081534	0.016014	up	KOVeh_vs_WTVeh
ENSMUSG00000036606	Plxnb2	15	89155549	89180788	-	7720	protein_coding	plexin B2 [Source:MGI Symbol;Acc:MGI:2154239]	-	140570	-0.846737	7.80229	-4.9165	0.0003371	0.00817611	0.027026	down	KOVeh_vs_WTVeh
ENSMUSG00000049538	Adamts16	13	70727802	70841811	-	6836	protein_coding	a disintegrin-like and metallopeptidase (reprolysin type) with thrombospondin type 1 motif, 16 [Source:MGI Symbol;Acc:MGI:2429637]	-	271127	-1.38523	0.560673	-4.84193	0.000342519	0.00825969	0.185111	down	KOVeh_vs_WTVeh
ENSMUSG00000022178	Ajuba	14	54567472	54577558	-	3646	protein_coding	ajuba LIM protein [Source:MGI Symbol;Acc:MGI:1341886]	-	16475	-1.42666	4.5363	-4.90654	0.000342883	0.00825969	0.302161	down	KOVeh_vs_WTVeh
ENSMUSG00000031971	Ccsap	8	123840831	123860209	-	2767	protein_coding	centriole, cilia and spindle associated protein [Source:MGI Symbol;Acc:MGI:1920670]	-	73420	0.317503	5.31233	4.83987	0.000343766	0.00825969	0.0947006	up	KOVeh_vs_WTVeh
ENSMUSG00000037321	Tap1	17	34187553	34197225	+	5476	protein_coding	transporter 1, ATP-binding cassette, sub-family B (MDR/TAP) [Source:MGI Symbol;Acc:MGI:98483]	-	21354	-0.531382	4.17751	-4.83965	0.000343901	0.00825969	0.292588	down	KOVeh_vs_WTVeh
ENSMUSG00000060591	Ifitm2	7	140954837	140955987	-	655	protein_coding	interferon induced transmembrane protein 2 [Source:MGI Symbol;Acc:MGI:1933382]	-	80876	-0.675044	4.19657	-4.83948	0.000344004	0.00825969	0.2921	down	KOVeh_vs_WTVeh
ENSMUSG00000024008	Cpne5	17	29156550	29237797	-	11998	protein_coding	copine V [Source:MGI Symbol;Acc:MGI:2385908]	-	240058	0.31938	4.56806	4.83852	0.000344587	0.00825969	0.190642	up	KOVeh_vs_WTVeh
ENSMUSG00000028488	Sh3gl2	4	85205126	85639195	+	6551	protein_coding	SH3-domain GRB2-like 2 [Source:MGI Symbol;Acc:MGI:700009]	-	20404	0.311519	7.66998	4.8374	0.000345267	0.00826217	-0.0290001	up	KOVeh_vs_WTVeh
ENSMUSG00000029287	Tgfbr3	5	107106570	107289629	-	6545	protein_coding	transforming growth factor, beta receptor III [Source:MGI Symbol;Acc:MGI:104637]	-	21814	-0.608138	4.61269	-4.83537	0.000346502	0.00827787	0.202809	down	KOVeh_vs_WTVeh
ENSMUSG00000034845	Plvap	8	71497765	71511752	-	1987	protein_coding	plasmalemma vesicle associated protein [Source:MGI Symbol;Acc:MGI:1890497]	-	84094	0.866953	2.57833	4.83432	0.000347146	0.00827944	0.457395	up	KOVeh_vs_WTVeh
ENSMUSG00000015994	Fnta	8	25998722	26015650	-	3012	protein_coding	farnesyltransferase, CAAX box, alpha [Source:MGI Symbol;Acc:MGI:104683]	-	14272	-0.414671	5.87426	-4.82909	0.000350364	0.00834228	0.0311893	down	KOVeh_vs_WTVeh
ENSMUSG00000116895	Gm3435	17	15010176	15022449	+	1716	protein_coding	predicted gene 3435 [Source:MGI Symbol;Acc:MGI:3810125]	-	100041621	-0.980999	0.561351	-4.82596	0.000352303	0.00835473	0.187728	down	KOVeh_vs_WTVeh
ENSMUSG00000024985	Tcf7l2	19	55741810	55933654	+	8739	protein_coding	transcription factor 7 like 2, T cell specific, HMG box [Source:MGI Symbol;Acc:MGI:1202879]	HMG	21416	-0.762353	3.36483	-4.82544	0.000352625	0.00835473	0.376642	down	KOVeh_vs_WTVeh
ENSMUSG00000030111	A2m	6	121635376	121679227	+	7021	protein_coding	alpha-2-macroglobulin [Source:MGI Symbol;Acc:MGI:2449119]	-	232345	-1.27587	6.19326	-4.89013	0.000352639	0.00835473	0.069947	down	KOVeh_vs_WTVeh
ENSMUSG00000020695	Mrc2	11	105292643	105351139	+	6674	protein_coding	mannose receptor, C type 2 [Source:MGI Symbol;Acc:MGI:107818]	-	17534	-0.3249	5.8786	-4.82224	0.00035462	0.00838779	0.0189897	down	KOVeh_vs_WTVeh
ENSMUSG00000045349	Sh2d5	4	138250403	138261332	+	3740	protein_coding	SH2 domain containing 5 [Source:MGI Symbol;Acc:MGI:2446215]	-	230863	0.430203	3.85334	4.8143	0.000359624	0.0084921	0.23868	up	KOVeh_vs_WTVeh
ENSMUSG00000017615	Tnfaip1	11	78522850	78536332	-	3781	protein_coding	tumor necrosis factor, alpha-induced protein 1 (endothelial) [Source:MGI Symbol;Acc:MGI:104961]	-	21927	-0.398501	6.68249	-4.80907	0.000362967	0.00854154	-0.0523009	down	KOVeh_vs_WTVeh
ENSMUSG00000034903	Cobll1	2	65088339	65239403	-	8342	protein_coding	Cobl-like 1 [Source:MGI Symbol;Acc:MGI:2442894]	-	319876	-1.10856	4.14855	-4.87261	0.000363377	0.00854154	0.281853	down	KOVeh_vs_WTVeh
ENSMUSG00000040234	Tm7sf3	6	146602352	146642824	-	3438	protein_coding	transmembrane 7 superfamily member 3 [Source:MGI Symbol;Acc:MGI:1914873]	-	67623	-0.345166	6.22741	-4.8078	0.000363777	0.00854154	-0.0348493	down	KOVeh_vs_WTVeh
ENSMUSG00000017721	Pigt	2	164497520	164508301	+	3856	protein_coding	phosphatidylinositol glycan anchor biosynthesis, class T [Source:MGI Symbol;Acc:MGI:1926178]	-	78928	-0.338873	6.8273	-4.80521	0.00036545	0.00854659	-0.0666569	down	KOVeh_vs_WTVeh
ENSMUSG00000030541	Idh2	7	80094846	80115392	-	2588	protein_coding	isocitrate dehydrogenase 2 (NADP+), mitochondrial [Source:MGI Symbol;Acc:MGI:96414]	-	269951	-1.04553	6.5769	-4.86851	0.000365937	0.00854659	-0.0153384	down	KOVeh_vs_WTVeh
ENSMUSG00000025574	Tk1	11	117815526	117826092	-	5198	protein_coding	thymidine kinase 1 [Source:MGI Symbol;Acc:MGI:98763]	-	21877	-0.685149	2.62754	-4.80418	0.000366112	0.00854659	0.405866	down	KOVeh_vs_WTVeh
ENSMUSG00000035283	Adrb1	19	56722372	56724862	+	2491	protein_coding	adrenergic receptor, beta 1 [Source:MGI Symbol;Acc:MGI:87937]	-	11554	-0.541149	4.41738	-4.80204	0.0003675	0.00855437	0.197799	down	KOVeh_vs_WTVeh
ENSMUSG00000029381	Shroom3	5	92683435	92965318	+	13247	protein_coding	shroom family member 3 [Source:MGI Symbol;Acc:MGI:1351655]	-	27428	-1.52657	5.89755	-4.8658	0.00036764	0.00855437	0.0614076	down	KOVeh_vs_WTVeh
ENSMUSG00000056553	Ptprn2	12	116485720	117276849	+	8602	protein_coding	protein tyrosine phosphatase, receptor type, N polypeptide 2 [Source:MGI Symbol;Acc:MGI:107418]	-	19276	0.372526	7.84766	4.79858	0.000369753	0.00858095	-0.10023	up	KOVeh_vs_WTVeh
ENSMUSG00000047013	Fbxo41	6	85469574	85502994	-	6680	protein_coding	F-box protein 41 [Source:MGI Symbol;Acc:MGI:1261912]	-	330369	0.32391	6.94364	4.79739	0.000370534	0.00858095	-0.0889721	up	KOVeh_vs_WTVeh
ENSMUSG00000001418	Glmp	3	88325023	88331313	+	6291	protein_coding	glycosylated lysosomal membrane protein [Source:MGI Symbol;Acc:MGI:1913318]	NCU-G1	56700	-0.344366	5.37661	-4.79657	0.000371071	0.00858095	0.0231687	down	KOVeh_vs_WTVeh
ENSMUSG00000034471	Caskin2	11	115799183	115813639	-	5177	protein_coding	CASK-interacting protein 2 [Source:MGI Symbol;Acc:MGI:2157062]	-	140721	-1.02411	4.35808	-4.86021	0.000371181	0.00858095	0.227286	down	KOVeh_vs_WTVeh
ENSMUSG00000071324	Armc2	10	41914990	42018442	-	7188	protein_coding	armadillo repeat containing 2 [Source:MGI Symbol;Acc:MGI:1916449]	-	213402	-1.11534	3.75973	-4.84813	0.000374247	0.00863786	0.286866	down	KOVeh_vs_WTVeh
ENSMUSG00000022623	Shank3	15	89499623	89560261	+	9189	protein_coding	SH3 and multiple ankyrin repeat domains 3 [Source:MGI Symbol;Acc:MGI:1930016]	-	58234	-1.09568	7.28939	-4.85298	0.00037581	0.00865998	-0.0750044	down	KOVeh_vs_WTVeh
ENSMUSG00000043259	Fam13c	10	70440481	70558736	+	8263	protein_coding	family with sequence similarity 13, member C [Source:MGI Symbol;Acc:MGI:1918971]	-	71721	0.280759	5.83998	4.78634	0.000377845	0.00869287	-0.054477	up	KOVeh_vs_WTVeh
ENSMUSG00000062937	Mtap	4	89137122	89181081	+	3226	protein_coding	methylthioadenosine phosphorylase [Source:MGI Symbol;Acc:MGI:1914152]	-	66902	-0.417273	4.16974	-4.78468	0.000378955	0.00869839	0.181579	down	KOVeh_vs_WTVeh
ENSMUSG00000103770	Pcdha9	18	36997880	37187657	+	5341	protein_coding	protocadherin alpha 9 [Source:MGI Symbol;Acc:MGI:2447322]	-	192161	0.541224	3.10862	4.78417	0.000379301	0.00869839	0.316876	up	KOVeh_vs_WTVeh
ENSMUSG00000015133	Lrrk1	7	66226912	66388350	-	10307	protein_coding	leucine-rich repeat kinase 1 [Source:MGI Symbol;Acc:MGI:2142227]	-	233328	-0.983434	4.71755	-4.84556	0.000380628	0.00871487	0.143295	down	KOVeh_vs_WTVeh
ENSMUSG00000022090	Pdlim2	14	70164218	70177681	-	4486	protein_coding	PDZ and LIM domain 2 [Source:MGI Symbol;Acc:MGI:2384850]	-	213019	-1.62344	4.25492	-4.84378	0.000381792	0.00872754	0.24101	down	KOVeh_vs_WTVeh
ENSMUSG00000056973	Ces1d	8	93166068	93197838	-	2369	protein_coding	carboxylesterase 1D [Source:MGI Symbol;Acc:MGI:2148202]	-	104158	-2.05283	-0.931978	-4.77383	0.000386305	0.00880259	-0.361226	down	KOVeh_vs_WTVeh
ENSMUSG00000090799	Klhl33	14	50888582	50897507	-	6300	protein_coding	kelch-like 33 [Source:MGI Symbol;Acc:MGI:3644593]	-	546611	1.49161	-0.0997	4.77092	0.000388304	0.00883407	0.171203	up	KOVeh_vs_WTVeh
ENSMUSG00000047842	Diras2	13	52504380	52531279	-	4786	protein_coding	DIRAS family, GTP-binding RAS-like 2 [Source:MGI Symbol;Acc:MGI:1915453]	-	68203	0.359636	7.95891	4.76978	0.000389088	0.00883786	-0.152773	up	KOVeh_vs_WTVeh
ENSMUSG00000061838	Suclg2	6	95473009	95718800	-	4623	protein_coding	succinate-Coenzyme A ligase, GDP-forming, beta subunit [Source:MGI Symbol;Acc:MGI:1306824]	-	20917	-0.655834	5.4426	-4.78872	0.000389706	0.00883786	-0.0156988	down	KOVeh_vs_WTVeh
ENSMUSG00000030342	Cd9	6	125460266	125494791	-	2044	protein_coding	CD9 antigen [Source:MGI Symbol;Acc:MGI:88348]	-	12527	-0.967899	5.84731	-4.82856	0.000391907	0.00887372	-0.0289754	down	KOVeh_vs_WTVeh
ENSMUSG00000045777	Ifitm10	7	142325837	142373753	-	4789	protein_coding	interferon induced transmembrane protein 10 [Source:MGI Symbol;Acc:MGI:2444776]	-	320802	-0.680186	1.82627	-4.76264	0.000394043	0.00890798	0.336238	down	KOVeh_vs_WTVeh
ENSMUSG00000018669	Cdk5rap3	11	96907426	96916496	-	3812	protein_coding	CDK5 regulatory subunit associated protein 3 [Source:MGI Symbol;Acc:MGI:1933126]	-	80280	-0.314411	5.28848	-4.76126	0.000395004	0.00891563	-0.0251604	down	KOVeh_vs_WTVeh
ENSMUSG00000005656	Snx6	12	54746349	54795703	-	2998	protein_coding	sorting nexin 6 [Source:MGI Symbol;Acc:MGI:1919433]	-	72183	-0.299027	6.12098	-4.75826	0.00039711	0.00894557	-0.122918	down	KOVeh_vs_WTVeh
ENSMUSG00000024778	Fas	19	34290659	34327770	+	1801	protein_coding	Fas (TNF receptor superfamily member 6) [Source:MGI Symbol;Acc:MGI:95484]	-	14102	-1.52478	3.03254	-4.81233	0.000403003	0.00905333	0.311018	down	KOVeh_vs_WTVeh
ENSMUSG00000027257	Pacsin3	2	91255954	91264679	+	4327	protein_coding	protein kinase C and casein kinase substrate in neurons 3 [Source:MGI Symbol;Acc:MGI:1891410]	-	80708	-0.500289	4.05714	-4.74786	0.000404507	0.00906288	0.134511	down	KOVeh_vs_WTVeh
ENSMUSG00000027457	Snph	2	151590549	151632593	-	7861	protein_coding	syntaphilin [Source:MGI Symbol;Acc:MGI:2139270]	-	241727	0.308254	7.6226	4.74634	0.000405601	0.00906288	-0.193454	up	KOVeh_vs_WTVeh
ENSMUSG00000002055	Spag5	11	78301529	78322457	+	5624	protein_coding	sperm associated antigen 5 [Source:MGI Symbol;Acc:MGI:1927470]	-	54141	-0.615614	3.35718	-4.74627	0.000405646	0.00906288	0.240231	down	KOVeh_vs_WTVeh
ENSMUSG00000030766	Arhgap17	7	123279218	123369915	-	9759	protein_coding	Rho GTPase activating protein 17 [Source:MGI Symbol;Acc:MGI:1917747]	-	70497	-0.419335	4.02235	-4.74505	0.000406525	0.00906288	0.118987	down	KOVeh_vs_WTVeh
ENSMUSG00000005370	Msh6	17	87975050	87990883	+	4254	protein_coding	mutS homolog 6 [Source:MGI Symbol;Acc:MGI:1343961]	-	17688	-0.361859	4.81072	-4.74496	0.000406594	0.00906288	0.00860135	down	KOVeh_vs_WTVeh
ENSMUSG00000079363	Gbp4	5	105115767	105139586	-	7494	protein_coding	guanylate binding protein 4 [Source:MGI Symbol;Acc:MGI:97072]	-	17472	-0.914664	1.32954	-4.74314	0.000407907	0.00907402	0.26603	down	KOVeh_vs_WTVeh
ENSMUSG00000039704	Lmbrd2	15	9140550	9202483	+	8589	protein_coding	LMBR1 domain containing 2 [Source:MGI Symbol;Acc:MGI:2444173]	-	320506	0.345497	7.00939	4.74251	0.000408363	0.00907402	-0.193005	up	KOVeh_vs_WTVeh
ENSMUSG00000020808	Pimreg	11	72042032	72047370	+	2529	protein_coding	PICALM interacting mitotic regulator [Source:MGI Symbol;Acc:MGI:1924434]	-	109212	-1.02023	2.37364	-4.74029	0.000409975	0.00908199	0.309531	down	KOVeh_vs_WTVeh
ENSMUSG00000030525	Chrna7	7	63098692	63212569	-	4505	protein_coding	cholinergic receptor, nicotinic, alpha polypeptide 7 [Source:MGI Symbol;Acc:MGI:99779]	-	11441	0.440369	5.43662	4.74027	0.00040999	0.00908199	-0.099207	up	KOVeh_vs_WTVeh
ENSMUSG00000086602	Gm15609	15	89520096	89523677	-	2960	lincRNA	predicted gene 15609 [Source:MGI Symbol;Acc:MGI:3783055]	-	105246018	1.67517	-0.520016	4.73863	0.000411185	0.00909437	-0.252746	up	KOVeh_vs_WTVeh
ENSMUSG00000052794	1700030K09Rik	8	72443880	72461001	+	2970	protein_coding	RIKEN cDNA 1700030K09 gene [Source:MGI Symbol;Acc:MGI:1919504]	-	72254	-0.514524	3.11474	-4.73572	0.000413315	0.00912738	0.233227	down	KOVeh_vs_WTVeh
ENSMUSG00000004897	Hdgf	3	87906321	87916132	+	2873	protein_coding	hepatoma-derived growth factor [Source:MGI Symbol;Acc:MGI:1194494]	-	15191	-0.336947	7.40084	-4.73316	0.0004152	0.00914942	-0.212915	down	KOVeh_vs_WTVeh
ENSMUSG00000011958	Bnip2	9	69989466	70008317	+	3455	protein_coding	BCL2/adenovirus E1B interacting protein 2 [Source:MGI Symbol;Acc:MGI:109327]	-	12175	-0.336992	5.58292	-4.73216	0.000415936	0.00914942	-0.111778	down	KOVeh_vs_WTVeh
ENSMUSG00000056204	Pgpep1	8	70646435	70660388	-	5319	protein_coding	pyroglutamyl-peptidase I [Source:MGI Symbol;Acc:MGI:1913772]	-	66522	-0.749721	5.44547	-4.77905	0.000416255	0.00914942	-0.0595531	down	KOVeh_vs_WTVeh
ENSMUSG00000032374	Plod2	9	92542223	92608428	+	5392	protein_coding	procollagen lysine, 2-oxoglutarate 5-dioxygenase 2 [Source:MGI Symbol;Acc:MGI:1347007]	-	26432	-0.717801	5.43747	-4.76522	0.000416871	0.00914942	-0.0606482	down	KOVeh_vs_WTVeh
ENSMUSG00000054843	Atrnl1	19	57611034	58133338	+	6581	protein_coding	attractin like 1 [Source:MGI Symbol;Acc:MGI:2147749]	-	226255	0.263311	7.13527	4.72519	0.000421121	0.00922855	-0.22553	up	KOVeh_vs_WTVeh
ENSMUSG00000041219	Arhgap11a	2	113831492	113848661	-	5332	protein_coding	Rho GTPase activating protein 11A [Source:MGI Symbol;Acc:MGI:2444300]	-	228482	-0.630566	4.07098	-4.72387	0.000422113	0.00923615	0.11954	down	KOVeh_vs_WTVeh
ENSMUSG00000059824	Dbp	7	45705088	45710203	+	2993	protein_coding	D site albumin promoter binding protein [Source:MGI Symbol;Acc:MGI:94866]	TF_bZIP	13170	-0.692829	4.43116	-4.72072	0.000424479	0.00927374	0.0361405	down	KOVeh_vs_WTVeh
ENSMUSG00000003849	Nqo1	8	107388225	107403206	-	1553	protein_coding	NAD(P)H dehydrogenase, quinone 1 [Source:MGI Symbol;Acc:MGI:103187]	-	18104	-0.781722	2.32823	-4.71856	0.000426118	0.00929534	0.271385	down	KOVeh_vs_WTVeh
ENSMUSG00000025492	Ifitm3	7	141009586	141010770	-	678	protein_coding	interferon induced transmembrane protein 3 [Source:MGI Symbol;Acc:MGI:1913391]	-	66141	-0.969704	5.13714	-4.77772	0.000427769	0.00931716	-0.00920242	down	KOVeh_vs_WTVeh
ENSMUSG00000090336	Cfap97d2	8	13705889	13743414	+	4799	protein_coding	CFAP97 domain containing 2 [Source:MGI Symbol;Acc:MGI:2685952]	-	403185	-1.33323	2.08992	-4.71565	0.000428557	0.00932014	0.268466	down	KOVeh_vs_WTVeh
ENSMUSG00000020604	Arsg	11	109473374	109573330	+	3906	protein_coding	arylsulfatase G [Source:MGI Symbol;Acc:MGI:1921258]	-	74008	-0.466362	3.62549	-4.71417	0.000429453	0.00932544	0.128958	down	KOVeh_vs_WTVeh
ENSMUSG00000021277	Traf3	12	111166370	111267153	+	7350	protein_coding	TNF receptor-associated factor 3 [Source:MGI Symbol;Acc:MGI:108041]	-	22031	0.282098	7.73716	4.7116	0.000431424	0.00935406	-0.257051	up	KOVeh_vs_WTVeh
ENSMUSG00000003038	Hmgn2	4	133964738	133968650	-	3060	protein_coding	high mobility group nucleosomal binding domain 2 [Source:MGI Symbol;Acc:MGI:96136]	-	15331	-0.417351	6.99735	-4.70855	0.000433772	0.00939074	-0.25176	down	KOVeh_vs_WTVeh
ENSMUSG00000027248	Pdia3	2	121413775	121438687	+	3139	protein_coding	protein disulfide isomerase associated 3 [Source:MGI Symbol;Acc:MGI:95834]	-	14827	-0.302075	8.57184	-4.70197	0.00043888	0.00947536	-0.277178	down	KOVeh_vs_WTVeh
ENSMUSG00000023272	Creld2	15	88819646	88826683	+	1366	protein_coding	cysteine-rich with EGF-like domains 2 [Source:MGI Symbol;Acc:MGI:1923987]	-	76737	-0.499315	4.04442	-4.70147	0.000439269	0.00947536	0.0635868	down	KOVeh_vs_WTVeh
ENSMUSG00000042613	Pbxip1	3	89436706	89450952	+	4674	protein_coding	pre B cell leukemia transcription factor interacting protein 1 [Source:MGI Symbol;Acc:MGI:2441670]	-	229534	-0.825811	7.75119	-4.7612	0.000440143	0.00947536	-0.24611	down	KOVeh_vs_WTVeh
ENSMUSG00000026822	Lcn2	2	32384633	32388252	-	2623	protein_coding	lipocalin 2 [Source:MGI Symbol;Acc:MGI:96757]	-	16819	-2.37965	4.56933	-4.76094	0.000440343	0.00947536	0.072366	down	KOVeh_vs_WTVeh
ENSMUSG00000021930	Spryd7	14	61531993	61556886	-	4002	protein_coding	SPRY domain containing 7 [Source:MGI Symbol;Acc:MGI:1913924]	-	66674	0.298303	5.743	4.6989	0.000441285	0.00947536	-0.20359	up	KOVeh_vs_WTVeh
ENSMUSG00000031379	Pir	X	164269371	164373011	+	5553	protein_coding	pirin [Source:MGI Symbol;Acc:MGI:1916906]	-	69656	-1.35364	1.60876	-4.69735	0.000442505	0.00947536	0.214027	down	KOVeh_vs_WTVeh
ENSMUSG00000027347	Rasgrp1	2	117279993	117343001	-	5600	protein_coding	RAS guanyl releasing protein 1 [Source:MGI Symbol;Acc:MGI:1314635]	-	19419	0.470826	5.72503	4.69712	0.000442686	0.00947536	-0.225884	up	KOVeh_vs_WTVeh
ENSMUSG00000027984	Hadh	3	131233419	131272101	-	4977	protein_coding	hydroxyacyl-Coenzyme A dehydrogenase [Source:MGI Symbol;Acc:MGI:96009]	-	15107	-0.387105	5.45951	-4.69675	0.000442978	0.00947536	-0.158093	down	KOVeh_vs_WTVeh
ENSMUSG00000053113	Socs3	11	117966079	117970047	-	2891	protein_coding	suppressor of cytokine signaling 3 [Source:MGI Symbol;Acc:MGI:1201791]	-	12702	-0.669095	3.03479	-4.69152	0.000447126	0.00954093	0.185993	down	KOVeh_vs_WTVeh
ENSMUSG00000052397	Ezr	17	6738041	6782784	-	3290	protein_coding	ezrin [Source:MGI Symbol;Acc:MGI:98931]	-	22350	-0.850253	7.21183	-4.75102	0.000447956	0.00954093	-0.254072	down	KOVeh_vs_WTVeh
ENSMUSG00000022766	Serpind1	16	17331371	17343575	+	2191	protein_coding	serine (or cysteine) peptidase inhibitor, clade D, member 1 [Source:MGI Symbol;Acc:MGI:96051]	-	15160	-0.937463	1.5533	-4.69037	0.000448044	0.00954093	0.217331	down	KOVeh_vs_WTVeh
ENSMUSG00000001508	Sgca	11	94962791	94976327	-	1735	protein_coding	sarcoglycan, alpha (dystrophin-associated glycoprotein) [Source:MGI Symbol;Acc:MGI:894698]	-	20391	-1.5132	-0.539474	-4.68765	0.000450221	0.00957306	-0.374101	down	KOVeh_vs_WTVeh
ENSMUSG00000074743	Thbd	2	148404466	148408188	-	3723	protein_coding	thrombomodulin [Source:MGI Symbol;Acc:MGI:98736]	-	21824	-1.08278	4.58608	-4.74535	0.000452371	0.00960449	-0.0207721	down	KOVeh_vs_WTVeh
ENSMUSG00000035236	Scai	2	39066214	39190734	-	12341	protein_coding	suppressor of cancer cell invasion [Source:MGI Symbol;Acc:MGI:2443716]	-	320271	0.32619	6.68367	4.68164	0.000455067	0.0096369	-0.293391	up	KOVeh_vs_WTVeh
ENSMUSG00000056144	Trim34a	7	104244457	104262234	+	2592	protein_coding	tripartite motif-containing 34A [Source:MGI Symbol;Acc:MGI:2137359]	-	94094	-1.06514	1.93991	-4.68106	0.000455539	0.0096369	0.208384	down	KOVeh_vs_WTVeh
ENSMUSG00000021806	Nid2	14	19751265	19811787	+	5174	protein_coding	nidogen 2 [Source:MGI Symbol;Acc:MGI:1298229]	-	18074	-0.339129	6.59156	-4.68059	0.000455918	0.0096369	-0.286383	down	KOVeh_vs_WTVeh
ENSMUSG00000020493	Prr11	11	87089153	87108708	-	3824	protein_coding	proline rich 11 [Source:MGI Symbol;Acc:MGI:2444496]	-	270906	-1.10285	2.39476	-4.67887	0.000457317	0.00965222	0.20767	down	KOVeh_vs_WTVeh
ENSMUSG00000068744	Psrc1	3	108383839	108388231	+	3364	protein_coding	proline/serine-rich coiled-coil 1 [Source:MGI Symbol;Acc:MGI:1913099]	-	56742	-0.891339	4.00137	-4.69342	0.000459322	0.00968026	0.0631103	down	KOVeh_vs_WTVeh
ENSMUSG00000061232	H2-K1	17	33996017	34000333	-	2608	protein_coding	histocompatibility 2, K1, K region [Source:MGI Symbol;Acc:MGI:95904]	-	14972	-1.05565	5.44203	-4.7352	0.000460392	0.00968855	-0.15487	down	KOVeh_vs_WTVeh
ENSMUSG00000045827	Serpinb9	13	33003250	33017957	+	3494	protein_coding	serine (or cysteine) peptidase inhibitor, clade B, member 9 [Source:MGI Symbol;Acc:MGI:106603]	-	20723	-0.707774	3.52316	-4.67327	0.000461907	0.00969009	0.0889135	down	KOVeh_vs_WTVeh
ENSMUSG00000040785	Ttc3	16	94370618	94469343	+	16220	protein_coding	tetratricopeptide repeat domain 3 [Source:MGI Symbol;Acc:MGI:1276539]	-	22129	0.331655	9.91826	4.67256	0.000462497	0.00969009	-0.331173	up	KOVeh_vs_WTVeh
ENSMUSG00000050382	Kif7	7	79698098	79715720	-	4581	protein_coding	kinesin family member 7 [Source:MGI Symbol;Acc:MGI:1098239]	-	16576	-0.566244	2.70107	-4.67027	0.000464388	0.00971548	0.175431	down	KOVeh_vs_WTVeh
ENSMUSG00000040940	Arhgef1	7	24902912	24926594	+	7732	protein_coding	Rho guanine nucleotide exchange factor (GEF) 1 [Source:MGI Symbol;Acc:MGI:1353510]	-	16801	-0.357572	5.85268	-4.66768	0.000466543	0.00973113	-0.254991	down	KOVeh_vs_WTVeh
ENSMUSG00000028480	Glipr2	4	43957401	43979118	+	2320	protein_coding	GLI pathogenesis-related 2 [Source:MGI Symbol;Acc:MGI:1917770]	-	384009	-0.845079	4.86034	-4.72019	0.000466953	0.00973113	-0.0949308	down	KOVeh_vs_WTVeh
ENSMUSG00000038521	C1s1	6	124530345	124542359	-	3129	protein_coding	complement component 1, s subcomponent 1 [Source:MGI Symbol;Acc:MGI:1355312]	-	50908	-1.34284	2.7633	-4.69315	0.000467176	0.00973113	0.181136	down	KOVeh_vs_WTVeh
ENSMUSG00000032666	1700025G04Rik	1	151852403	152090125	-	11788	protein_coding	RIKEN cDNA 1700025G04 gene [Source:MGI Symbol;Acc:MGI:1916649]	-	69399	0.450171	6.36689	4.66119	0.000471977	0.00981437	-0.315701	up	KOVeh_vs_WTVeh
ENSMUSG00000052688	Rab7b	1	131688695	131715439	+	4624	protein_coding	RAB7B, member RAS oncogene family [Source:MGI Symbol;Acc:MGI:2442295]	-	226421	-1.09279	3.0505	-4.67931	0.000472544	0.00981437	0.116398	down	KOVeh_vs_WTVeh
ENSMUSG00000021585	Cast	13	74692368	74808810	-	11470	protein_coding	calpastatin [Source:MGI Symbol;Acc:MGI:1098236]	-	12380	-1.00814	4.05204	-4.71147	0.000474088	0.00983216	0.0106541	down	KOVeh_vs_WTVeh
ENSMUSG00000021061	Sptb	12	76580488	76710547	-	12147	protein_coding	spectrin beta, erythrocytic [Source:MGI Symbol;Acc:MGI:98387]	-	20741	0.340215	6.40046	4.6578	0.000474844	0.0098336	-0.320279	up	KOVeh_vs_WTVeh
ENSMUSG00000024026	Glo1	17	30592866	30612659	-	1935	protein_coding	glyoxalase 1 [Source:MGI Symbol;Acc:MGI:95742]	-	109801	-0.314797	6.76875	-4.65266	0.000479222	0.00990586	-0.344886	down	KOVeh_vs_WTVeh
ENSMUSG00000020598	Nrcam	12	44328885	44601964	+	13358	protein_coding	neuronal cell adhesion molecule [Source:MGI Symbol;Acc:MGI:104750]	-	319504	0.28941	8.91812	4.65208	0.000479718	0.00990586	-0.368988	up	KOVeh_vs_WTVeh
ENSMUSG00000025956	Mettl21a	1	64606473	64617242	-	3005	protein_coding	methyltransferase like 21A [Source:MGI Symbol;Acc:MGI:1914349]	-	67099	-0.540776	3.67277	-4.65127	0.00048041	0.00990586	0.0224208	down	KOVeh_vs_WTVeh
ENSMUSG00000038650	Rnh1	7	141160326	141172857	-	2594	protein_coding	ribonuclease/angiogenin inhibitor 1 [Source:MGI Symbol;Acc:MGI:1195456]	-	107702	-0.625769	5.12318	-4.65968	0.000481757	0.0099096	-0.199515	down	KOVeh_vs_WTVeh
ENSMUSG00000075318	Scn2a	2	65620771	65767447	+	12732	protein_coding	sodium channel, voltage-gated, type II, alpha [Source:MGI Symbol;Acc:MGI:98248]	-	110876	0.440865	8.44406	4.64945	0.000481977	0.0099096	-0.372907	up	KOVeh_vs_WTVeh
ENSMUSG00000026355	Mcm6	1	128331590	128359664	-	4666	protein_coding	minichromosome maintenance complex component 6 [Source:MGI Symbol;Acc:MGI:1298227]	-	17219	-0.641293	4.54143	-4.64743	0.00048372	0.00993118	-0.108541	down	KOVeh_vs_WTVeh
ENSMUSG00000029055	Plch2	4	154983115	155056784	-	8112	protein_coding	phospholipase C, eta 2 [Source:MGI Symbol;Acc:MGI:2443078]	-	269615	0.486062	5.15092	4.64468	0.000486107	0.00995454	-0.258786	up	KOVeh_vs_WTVeh
ENSMUSG00000015149	Sirt2	7	28766735	28788661	+	5035	protein_coding	sirtuin 2 [Source:MGI Symbol;Acc:MGI:1927664]	-	64383	-0.391542	6.83243	-4.64451	0.000486249	0.00995454	-0.359702	down	KOVeh_vs_WTVeh
ENSMUSG00000028546	Elavl4	4	110203722	110351909	-	5387	protein_coding	ELAV like RNA binding protein 4 [Source:MGI Symbol;Acc:MGI:107427]	-	15572	0.512295	5.36451	4.64274	0.000487791	0.00996969	-0.276427	up	KOVeh_vs_WTVeh
ENSMUSG00000110631	Gm42047	8	121833247	121841178	+	5647	lincRNA	predicted gene, 42047 [Source:MGI Symbol;Acc:MGI:5624932]	-	105246823	-0.585497	7.12531	-4.66797	0.000488382	0.00996969	-0.353225	down	KOVeh_vs_WTVeh
ENSMUSG00000029201	Ugdh	5	65413221	65435949	-	6752	protein_coding	UDP-glucose dehydrogenase [Source:MGI Symbol;Acc:MGI:1306785]	-	22235	-0.509534	5.15445	-4.64017	0.00049004	0.00998927	-0.214714	down	KOVeh_vs_WTVeh
